# Supplementary material for: Evaluating the Effects of Diet-Gut Microbiota Interactions on Sleep Traits Using the UK Biobank Cohort
Source: Nutrients. 2022 Mar 8;14(6):1134. doi: 10.3390/nu14061134 (PMC8951611; doi:10.3390/nu14061134)
Supplement: Supplementary file 1 [file nutrients-14-01134-s001.zip]

Archive with 1 entries (1 files):
- nutrients-1632221-supplementary.xlsx
