# Supplementary material for: Evaluating the Effects of Diet-Gut Microbiota Interactions on Sleep Traits Using the UK Biobank Cohort
Source: Nutrients. 2022 Mar 8;14(6):1134. doi: 10.3390/nu14061134 (PMC8951611; doi:10.3390/nu14061134)
Supplement: Supplementary file 1 [file nutrients-14-01134-s001.zip › nutrients-1632221-supplementary.xlsx]

## Sheet: Supplementary table S1
Table S1： The genetic correlation results for the dietary habits and insomnia/sleep duration
Dietary habits	Insomnia				Seep duration
	rg	SE	Z	P	rg	SE	Z	P
bread type: white vs. wholemeal/wholegrain + brown	0.3193	0.0253	12.6237	1.5632e-36	-0.0861	0.0258	-3.337	0.0008
bread type: white vs. any other	0.3127	0.0251	12.4672	1.1272e-35	-0.0809	0.0261	-3.1022	0.0019
cereal type: muesli vs. any other	-0.3283	0.0277	-11.8412	2.3896e-32	0.11	0.0278	3.9569	7.5928e-05
PC3	-0.2432	0.024	-10.1477	3.3932e-24	0.1034	0.0239	4.3259	1.5191e-05
bowls of cereal per week	-0.2515	0.0267	-9.4299	4.1063e-21	0.0906	0.0231	3.9271	8.598e-05
PC18	-0.2685	0.0317	-8.4599	2.6758e-17	0.0823	0.0318	2.5912	0.0096
cereal type: cornflakes/frosties vs. any other	0.2742	0.0346	7.9272	2.2417e-15	-0.115	0.0324	-3.5508	0.0004
PC2	-0.2493	0.0343	-7.2779	3.3911e-13	0.0879	0.029	3.0291	0.0025
frequency of adding salt to food	0.1748	0.0279	6.2661	3.701e-10	-0.0612	0.0224	-2.7308	0.0063
never eat sugar vs. no eggs, dairy, wheat, or sugar restrictions	0.1777	0.0306	5.8076	6.3378e-09	-0.0955	0.0298	-3.2038	0.0014
milk type: skimmed, semi-skimmed, full cream (QT)	-0.2299	0.0398	-5.7812	7.4155e-09	0.1742	0.0349	4.9922	5.9695e-07
never eat sugar vs. no sugar restrictions	0.1756	0.0307	5.7161	1.0902e-08	-0.0956	0.0299	-3.193	0.0014
PC31	-0.1644	0.0307	-5.35	8.7957e-08	0.0631	0.0292	2.1587	0.0309
PC27	0.1503	0.0287	5.2343	1.6559e-07	-0.0936	0.0256	-3.6609	0.0003
PC20	-0.1619	0.0311	-5.21	1.8883e-07	0.069	0.0238	2.8962	0.0038
temperature of hot drinks	0.1364	0.0283	4.8151	1.471e-06	-0.0953	0.0208	-4.5837	4.5678e-06
PC12	-0.1745	0.0383	-4.5612	5.0858e-06	0.1535	0.0329	4.6628	3.12e-06
PC17	0.1568	0.0368	4.2612	2.0333e-05	-0.1438	0.0372	-3.868	0.0001
PC26	0.0853	0.0329	2.5947	0.0095	-0.0701	0.032	-2.1903	0.0285
PC54	0.1557	0.0719	2.1652	0.0304	-0.1543	0.0697	-2.2128	0.0269
bread type: wholemeal/wholegrain vs. any other	-0.297	0.0296	-10.0199	1.2465e-23
bread type: wholemeal/wholegrain vs. white + brown	-0.2803	0.0284	-9.8766	5.2579e-23
pieces of dried fruit per day	-0.2587	0.0296	-8.7444	2.2416e-18
PC1	-0.2281	0.0265	-8.6038	7.7122e-18
coffee type: decaffeinated vs. any other	-0.2126	0.0297	-7.1598	8.0813e-13
overall cheese intake	-0.1917	0.0287	-6.6702	2.5542e-11
PC7	0.1787	0.028	6.3826	1.7406e-10
PC19	-0.1427	0.0307	-4.6484	3.3457e-06
overall oily fish intake	-0.1175	0.0263	-4.4665	7.9527e-06
pieces of fresh fruit per day	-0.1242	0.0286	-4.3483	1.3718e-05
PC4	-0.1197	0.0293	-4.0796	4.5111e-05
PC14	-0.135	0.0343	-3.9372	8.2425e-05
cereal type: biscuit cereal vs. any other	0.1804	0.0491	3.6723	0.0002
never eat wheat vs. no eggs, dairy, wheat, or sugar restrictions	0.2674	0.0718	3.7256	0.0002
coffee type: ground vs. any other	0.1433	0.0401	3.5726	0.0004
spread type: butter and margarine spreads vs. oil-based spreads	0.1085	0.0311	3.4864	0.0005
overall poultry intake	0.1183	0.0345	3.4285	0.0006
never eat eggs vs. no eggs restrictions	0.1893	0.0585	3.2365	0.0012
never eat wheat vs. no wheat restrictions	0.2757	0.0916	3.0095	0.0026
PC21	-0.1117	0.0383	-2.9127	0.0036
tablespoons of cooked vegetables per day	0.0788	0.0272	2.8957	0.0038
PC36	0.108	0.038	2.8389	0.0045
PC5	-0.098	0.0345	-2.8377	0.0045
PC13	-0.0851	0.0321	-2.6491	0.0081
overall processed meat intake	0.0824	0.0322	2.5596	0.0105
PC9	-0.0852	0.0334	-2.5525	0.0107
PC33	0.0869	0.0345	2.5156	0.0119
spread type: any oil based spread vs. never	-0.1069	0.043	-2.4837	0.013
spread type: butter vs. any other	-0.0685	0.0299	-2.2877	0.0222
milk type: soy milk vs. never					0.1461	0.0357	4.0898	4.3181e-05
overall lamb/mutton intake					0.0848	0.0251	3.3841	0.0007
PC23					0.1047	0.0334	3.136	0.0017
PC40					0.1022	0.0361	2.8342	0.0046
PC28					0.0847	0.0331	2.5589	0.0105
glasses of water per day					-0.0611	0.0243	-2.5179	0.0118
cups of tea per day					0.0647	0.0258	2.5138	0.0119
PC52					-0.1191	0.0491	-2.4247	0.0153
overall beef intake					0.0621	0.0273	2.2723	0.0231

## Sheet: Supplementary table S2
Table S2：The result of Bayesian co-localization analysis for dietary habits and insomnia
Dieatary Habits	SNP	Gene	Pvalue_insomnia	Pvalue_Dietary habits	MAF	SNP.PP.H4
pieces of fresh fruit per day	rs10249294		0.9991	5.7e-65	0.3716	0.141539
temperature of hot drinks	rs2472297		0.9989	3.7e-29	0.2617	0.999998
milk type: skimmed, semi-skimmed, full cream (QT)	rs1421085	FTO	0.6479	2.8e-25	0.4039	0.205293
milk type: skimmed, semi-skimmed, full cream (QT)	rs11642015		0.6838	4.4e-25	0.4041	0.128436
milk type: skimmed, semi-skimmed, full cream (QT)	rs62048402		0.6832	3.7e-25	0.4041	0.152535
milk type: skimmed, semi-skimmed, full cream (QT)	rs1558902		0.6805	3.9e-25	0.4041	0.145002
milk type: skimmed, semi-skimmed, full cream (QT)	rs56094641		0.6692	5.2e-25	0.405	0.109678
milk type: skimmed, semi-skimmed, full cream (QT)	rs55872725		0.6814	3.3e-25	0.4041	0.170994
ever eat eggs vs. no eggs restrictions	rs11693221	MEIS1	3.141e-22	0.21	0.0413	0.877555
never eat wheat vs. no eggs, dairy, wheat, or sugar restrictions	rs2854275	HLA-DQB1,HLA-DQB1-AS1	0.2468	3.5e-146	0.1457	0.445732
never eat wheat vs. no eggs, dairy, wheat, or sugar restrictions	rs1794280		0.2478	1.4e-145	0.1458	0.111437
never eat wheat vs. no wheat restrictions	rs2854275	HLA-DQB1,HLA-DQB1-AS1	0.2468	5.1e-147	0.1457	0.458166
never eat sugar vs. no eggs, dairy, wheat, or sugar restrictions	rs11693221	MEIS1	3.141e-22	0.96	0.0413	0.818411
never eat sugar vs. no sugar restrictions	rs11693221	MEIS1	3.141e-22	0.95	0.0413	0.818344
overall poultry intake	rs11693221	MEIS1	3.141e-22	0.17	0.0413	0.864841
overall processed meat intake	rs11693221	MEIS1	3.141e-22	0.52	0.0413	0.835809
spread type: any oil based spread vs. never	rs72824830	MEIS1	3.141e-22	0.62	0.0413	0.839547
spread type: butter and margarine spreads vs. oil-based spreads	rs11693221	MEIS1	3.141e-22	0.44	0.0413	0.864078
spread type: butter vs. any other	rs429358		0.000842	1.7e-26	0.1542	0.627776
spread type: butter vs. any other	rs7412	APOE	0.2056	4.1e-28	0.07994	0.37218
bread type: white vs. any other	rs113851554	MEIS1	2.347e-21	0.38	0.05058	0.132915
bread type: white vs. any other	rs11693221	MEIS1	3.141e-22	0.93	0.0413	0.790844
bread type: wholemeal/wholegrain vs. any other	rs11693221	MEIS1	3.141e-22	0.96	0.0413	0.815303
bread type: white vs. wholemeal/wholegrain + brown	rs113851554	MEIS1	2.347e-21	0.4	0.05058	0.129821
bread type: white vs. wholemeal/wholegrain + brown	rs11693221	MEIS1	3.141e-22	0.96	0.0413	0.794816
bread type: wholemeal/wholegrain vs. white + brown	rs1421085	FTO	0.6479	1.8e-23	0.4039	0.20542
bread type: wholemeal/wholegrain vs. white + brown	rs11642015		0.6838	2.7e-23	0.4041	0.134617
bread type: wholemeal/wholegrain vs. white + brown	rs62048402		0.6832	2.8e-23	0.4041	0.129896
bread type: wholemeal/wholegrain vs. white + brown	rs1558902		0.6805	2.7e-23	0.4041	0.134861
bread type: wholemeal/wholegrain vs. white + brown	rs56094641		0.6692	2.9e-23	0.405	0.126382
bread type: wholemeal/wholegrain vs. white + brown	rs55872725		0.6814	2.3e-23	0.4041	0.157962
bowls of cereal per week	rs2345967	AP005230.1	0.000842	7.3e-20	0.1542	0.14965
bowls of cereal per week	rs11693221	MEIS1	3.141e-22	0.64	0.0413	0.439098
cereal type: biscuit cereal vs. any other	rs113851554	MEIS1	2.347e-21	0.49	0.05058	0.101027
cereal type: biscuit cereal vs. any other	rs11693221	MEIS1	3.141e-22	0.56	0.0413	0.821812
cereal type: muesli vs. any other	rs11693221	MEIS1	3.141e-22	0.27	0.0413	0.838896
cereal type: cornflakes/frosties vs. any other	rs11693221	MEIS1	3.141e-22	0.58	0.0413	0.557582
overall cheese intake	rs4953148		0.2272	4.2e-32	0.2999	0.149757
overall cheese intake	rs549814		0.3364	2.1e-32	0.328	0.216965
overall cheese intake	rs7568987		0.2904	5.2e-32	0.3072	0.100486
overall cheese intake	rs4953152	LINC01833,AC012354.3	0.1528	3.8e-32	0.3106	0.215521
coffee type: decaffeinated vs. any other	rs11693221	MEIS1	3.141e-22	0.028	0.0413	0.87614
coffee type: ground vs. any other	rs113851554	MEIS1	2.347e-21	0.02	0.05058	0.149348
coffee type: ground vs. any other	rs11693221	MEIS1	3.141e-22	0.035	0.0413	0.80226
tablespoons of cooked vegetables per day	rs11693221	MEIS1	3.141e-22	0.32	0.0413	0.854773
frequency of adding salt to food	rs10246939		0.02289	7.9e-44	0.4475	0.470406
frequency of adding salt to food	rs1726866		0.02126	7.5e-44	0.4475	0.528226
pieces of dried fruit per day	rs429358	APOE	0.000842	1.3e-31	0.1542	1
PC1	rs1421085	FTO	0.6479	2.3e-43	0.4039	0.415065
PC1	rs11642015		0.6838	7.8e-43	0.4041	0.120616
PC1	rs62048402		0.6832	8.7e-43	0.4041	0.108235
PC1	rs1558902		0.6805	8.4e-43	0.4041	0.112249
PC1	rs56094641		0.6692	8.6e-43	0.405	0.110291
PC1	rs55872725		0.6814	7.1e-43	0.4041	0.132597
PC2	rs113851554	MEIS1	2.347e-21	0.72	0.05058	0.100235
PC2	rs11693221	MEIS1	3.141e-22	0.91	0.0413	0.824038
PC3	rs34839		0.005283	6.3e-29	0.4467	0.159078
PC3	rs34838	AC138894.1,CLN3	0.004691	6.8e-29	0.4468	0.164279
PC3	rs42861	AC138894.1,CLN3	0.004635	6e-29	0.4469	0.188045
PC3	rs34836		0.004718	6e-29	0.4469	0.185034
PC4	rs1229984	ADH1B	0.477	8.4e-88	0.02741	1
PC5	rs11693221	MEIS1	3.141e-22	0.89	0.0413	0.826937
PC7	rs113851554	MEIS1	2.347e-21	0.012	0.05058	0.111748
PC7	rs11693221	MEIS1	3.141e-22	0.014	0.0413	0.848836
PC9	rs11693221	MEIS1	3.141e-22	0.49	0.0413	0.835835
PC12	rs11693221	MEIS1	3.141e-22	0.85	0.0413	0.819301
PC13	rs113851554	MEIS1	2.347e-21	0.13	0.05058	0.119932
PC13	rs11693221	MEIS1	3.141e-22	0.19	0.0413	0.78375
PC14	rs11693221	MEIS1	3.141e-22	0.3	0.0413	0.83374
PC17	rs11693221	MEIS1	3.141e-22	0.94	0.0413	0.827862
PC18	rs11693221	MEIS1	3.141e-22	0.56	0.0413	0.35043
PC19	rs2472297		0.9989	5.5e-52	0.2617	1
PC20	rs2472297		0.9989	2.7e-64	0.2617	0.999789
PC21	rs2472297		0.9989	2.2e-29	0.2617	0.999964
PC26	rs113851554	MEIS1	2.347e-21	0.13	0.05058	0.112917
PC26	rs11693221	MEIS1	3.141e-22	0.17	0.0413	0.801414
PC27	rs113851554	MEIS1	2.347e-21	0.47	0.05058	0.114535
PC27	rs11693221	MEIS1	3.141e-22	0.74	0.0413	0.812126
PC31	rs1260326	GCKR	0.66	4.9e-25	0.3963	0.365988
PC31	rs780094		0.8272	4.3e-25	0.3854	0.391103
PC31	rs780093		0.8812	9.5e-25	0.3854	0.176101
PC33	rs11693221		3.141e-22	0.052	0.0413	0.899006
PC36	rs11693221		3.141e-22	0.7	0.0413	0.816454
PC54	rs113851554	MEIS1	2.347e-21	0.51	0.05058	0.111138
PC54	rs11693221	MEIS1	3.141e-22	0.76	0.0413	0.816527

## Sheet: Supplementary table S3
Table S 3：The result of Bayesian co-localization analysis for dietary habits and sleep duration
Dietary habits	SNP	Gene	Pvalue_sleep_duration	Pvalue_Dietary habits	MAF	SNP.PP.H4
temperature of hot drinks	rs6737318		6.313e-43	0.0038	0.2189	0.140169
temperature of hot drinks	rs62158206	2q13	3.003e-43	0.0034	0.2189	0.324604
temperature of hot drinks	rs7556815		6.118e-43	0.0034	0.2189	0.159913
temperature of hot drinks	rs2863957		6.497e-43	0.0046	0.2203	0.113571
overall lamb/mutton intake	rs6737318		6.313e-43	0.49	0.2189	0.131872
overall lamb/mutton intake	rs62158206	2q13	3.003e-43	0.48	0.2189	0.279113
overall lamb/mutton intake	rs7556815		6.118e-43	0.49	0.2189	0.135976
overall lamb/mutton intake	rs2863957		6.497e-43	0.5	0.2203	0.1257
overall lamb/mutton intake	rs1823125		7.228e-43	0.58	0.2204	0.104815
overall lamb/mutton intake	rs60873293		6.929e-43	0.55	0.2201	0.112337
milk type: soy milk vs. never	rs6737318		6.313e-43	0.64	0.2189	0.12998
milk type: soy milk vs. never	rs62158206	2q13	3.003e-43	0.66	0.2189	0.268645
milk type: soy milk vs. never	rs7556815		6.118e-43	0.66	0.2189	0.132346
milk type: soy milk vs. never	rs2863957		6.497e-43	0.67	0.2203	0.122936
milk type: soy milk vs. never	rs1823125		7.228e-43	0.58	0.2204	0.117519
milk type: soy milk vs. never	rs60873293		6.929e-43	0.55	0.2201	0.125952
milk type: skimmed, semi-skimmed, full cream (QT)	rs6737318		6.313e-43	0.062	0.2189	0.130388
milk type: skimmed, semi-skimmed, full cream (QT)	rs62158206	2q13	3.003e-43	0.062	0.2189	0.272907
milk type: skimmed, semi-skimmed, full cream (QT)	rs7556815		6.118e-43	0.059	0.2189	0.140085
milk type: skimmed, semi-skimmed, full cream (QT)	rs2863957		6.497e-43	0.06	0.2203	0.129092
milk type: skimmed, semi-skimmed, full cream (QT)	rs1823125		7.228e-43	0.054	0.2204	0.126569
milk type: skimmed, semi-skimmed, full cream (QT)	rs60873293		6.929e-43	0.063	0.2201	0.116343
never eat sugar vs. no eggs, dairy, wheat, or sugar restrictions	rs6737318		6.313e-43	0.43	0.2189	0.122449
never eat sugar vs. no eggs, dairy, wheat, or sugar restrictions	rs62158206	2q13	3.003e-43	0.35	0.2189	0.290496
never eat sugar vs. no eggs, dairy, wheat, or sugar restrictions	rs7556815		6.118e-43	0.38	0.2189	0.135946
never eat sugar vs. no eggs, dairy, wheat, or sugar restrictions	rs2863957		6.497e-43	0.4	0.2203	0.123135
never eat sugar vs. no eggs, dairy, wheat, or sugar restrictions	rs1823125		7.228e-43	0.41	0.2204	0.10898
never eat sugar vs. no eggs, dairy, wheat, or sugar restrictions	rs60873293		6.929e-43	0.43	0.2201	0.110714
never eat sugar vs. no sugar restrictions	rs6737318		6.313e-43	0.43	0.2189	0.122263
never eat sugar vs. no sugar restrictions	rs62158206	2q13	3.003e-43	0.35	0.2189	0.290055
never eat sugar vs. no sugar restrictions	rs7556815		6.118e-43	0.38	0.2189	0.135739
never eat sugar vs. no sugar restrictions	rs2863957		6.497e-43	0.4	0.2203	0.122949
never eat sugar vs. no sugar restrictions	rs1823125		7.228e-43	0.41	0.2204	0.108814
never eat sugar vs. no sugar restrictions	rs60873293		6.929e-43	0.42	0.2201	0.112076
cups of tea per day	rs2472297	15q24.1	0.1404	1.4e-104	0.2617	1
glasses of water per day	rs2472297	15q24.1	0.1404	2.6e-80	0.2617	0.93921
overall beef intake	rs6737318		6.313e-43	0.72	0.2189	0.125873
overall beef intake	rs62158206	2q13	3.003e-43	0.74	0.2189	0.261049
overall beef intake	rs7556815		6.118e-43	0.75	0.2189	0.128052
overall beef intake	rs2863957		6.497e-43	0.64	0.2203	0.126879
overall beef intake	rs1823125		7.228e-43	0.54	0.2204	0.123254
overall beef intake	rs60873293		6.929e-43	0.54	0.2201	0.128769
bread type: white vs. any other	rs6737318		6.313e-43	0.57	0.2189	0.128754
bread type: white vs. any other	rs62158206	2q13	3.003e-43	0.57	0.2189	0.269488
bread type: white vs. any other	rs7556815		6.118e-43	0.58	0.2189	0.131674
bread type: white vs. any other	rs2863957		6.497e-43	0.57	0.2203	0.124059
bread type: white vs. any other	rs1823125		7.228e-43	0.62	0.2204	0.107232
bread type: white vs. any other	rs60873293		6.929e-43	0.63	0.2201	0.11126
bread type: white vs. wholemeal/wholegrain + brown	rs6737318		6.313e-43	0.56	0.2189	0.128629
bread type: white vs. wholemeal/wholegrain + brown	rs62158206	2q13	3.003e-43	0.56	0.2189	0.269226
bread type: white vs. wholemeal/wholegrain + brown	rs7556815		6.118e-43	0.57	0.2189	0.131509
bread type: white vs. wholemeal/wholegrain + brown	rs2863957		6.497e-43	0.56	0.2203	0.123939
bread type: white vs. wholemeal/wholegrain + brown	rs1823125		7.228e-43	0.61	0.2204	0.106983
bread type: white vs. wholemeal/wholegrain + brown	rs60873293		6.929e-43	0.62	0.2201	0.110973
bowls of cereal per week	rs6737318		6.313e-43	0.13	0.2189	0.146811
bowls of cereal per week	rs62158206	2q13	3.003e-43	0.15	0.2189	0.275247
bowls of cereal per week	rs7556815		6.118e-43	0.14	0.2189	0.142956
bowls of cereal per week	rs2863957		6.497e-43	0.16	0.2203	0.120652
bowls of cereal per week	rs60873293		6.929e-43	0.18	0.2201	0.103652
cereal type: muesli vs. any other	rs6737318		6.313e-43	0.37	0.2189	0.140203
cereal type: muesli vs. any other	rs62158206	2q13	3.003e-43	0.41	0.2189	0.275695
cereal type: muesli vs. any other	rs7556815		6.118e-43	0.4	0.2189	0.137838
cereal type: muesli vs. any other	rs2863957		6.497e-43	0.41	0.2203	0.126917
cereal type: muesli vs. any other	rs1823125		7.228e-43	0.46	0.2204	0.106669
cereal type: muesli vs. any other	rs60873293		6.929e-43	0.5	0.2201	0.106488
cereal type: cornflakes/frosties vs. any other	rs6737318		6.313e-43	0.098	0.2189	0.130049
cereal type: cornflakes/frosties vs. any other	rs62158206	2q13	3.003e-43	0.11	0.2189	0.248332
cereal type: cornflakes/frosties vs. any other	rs7556815		6.118e-43	0.11	0.2189	0.122339
cereal type: cornflakes/frosties vs. any other	rs2863957		6.497e-43	0.11	0.2203	0.11432
cereal type: cornflakes/frosties vs. any other	rs1823125		7.228e-43	0.08	0.2204	0.132543
cereal type: cornflakes/frosties vs. any other	rs60873293		6.929e-43	0.086	0.2201	0.130593
frequency of adding salt to food	rs10246939		0.4547	7.9e-44	0.4475	0.315475
frequency of adding salt to food	rs1726866	MGAM,TAS2R38	0.4244	7.5e-44	0.4475	0.345623
PC27	rs6737318		6.313e-43	0.45	0.2189	0.128341
PC27	rs62158206	2q13	3.003e-43	0.42	0.2189	0.279535
PC27	rs7556815		6.118e-43	0.43	0.2189	0.135831
PC27	rs2863957		6.497e-43	0.48	0.2203	0.119302
PC27	rs1823125		7.228e-43	0.42	0.2204	0.115584
PC27	rs60873293		6.929e-43	0.45	0.2201	0.116042
PC28	rs6737318		6.313e-43	0.23	0.2189	0.116175
PC28	rs62158206	2q13	3.003e-43	0.2	0.2189	0.268928
PC28	rs7556815		6.118e-43	0.2	0.2189	0.132485
PC28	rs2863957		6.497e-43	0.19	0.2203	0.128546
PC28	rs1823125		7.228e-43	0.17	0.2204	0.125407
PC28	rs60873293		6.929e-43	0.17	0.2201	0.131018
PC31	rs6737318		6.313e-43	0.14	0.2189	0.134585
PC31	rs62158206	2q13	3.003e-43	0.13	0.2189	0.29829
PC31	rs7556815		6.118e-43	0.13	0.2189	0.14695
PC31	rs2863957		6.497e-43	0.16	0.2203	0.117121
PC31	rs1823125		7.228e-43	0.17	0.2204	0.100506
PC40	rs6737318		6.313e-43	0.19	0.2189	0.129438
PC40	rs62158206	2q13	3.003e-43	0.22	0.2189	0.243526
PC40	rs7556815		6.118e-43	0.22	0.2189	0.119971
PC40	rs2863957		6.497e-43	0.19	0.2203	0.124718
PC40	rs1823125		7.228e-43	0.15	0.2204	0.133748
PC40	rs60873293		6.929e-43	0.14	0.2201	0.147313
PC52	rs6737318		6.313e-43	0.98	0.2189	0.129832
PC52	rs62158206	2q13	3.003e-43	0.98	0.2189	0.271744
PC52	rs7556815		6.118e-43	1	0.2189	0.133831
PC52	rs2863957		6.497e-43	0.99	0.2203	0.125069
PC52	rs1823125		7.228e-43	0.86	0.2204	0.114088
PC52	rs60873293		6.929e-43	0.94	0.2201	0.117686
PC54	rs6737318		6.313e-43	0.58	0.2189	0.131929
PC54	rs62158206	2q13	3.003e-43	0.61	0.2189	0.269847
PC54	rs7556815		6.118e-43	0.61	0.2189	0.132938
PC54	rs2863957		6.497e-43	0.61	0.2203	0.124225
PC54	rs1823125		7.228e-43	0.56	0.2204	0.116103
PC54	rs60873293		6.929e-43	0.57	0.2201	0.12027
PC2	rs6737318		6.313e-43	0.093	0.2189	0.131227
PC2	rs62158206	2q13	3.003e-43	0.085	0.2189	0.295302
PC2	rs7556815		6.118e-43	0.088	0.2189	0.141461
PC2	rs2863957		6.497e-43	0.1	0.2203	0.119312
PC2	rs60873293		6.929e-43	0.11	0.2201	0.103804
PC3	rs6737318		6.313e-43	0.28	0.2189	0.137306
PC3	rs62158206	2q13	3.003e-43	0.29	0.2189	0.280648
PC3	rs7556815		6.118e-43	0.3	0.2189	0.135155
PC3	rs2863957		6.497e-43	0.31	0.2203	0.123578
PC3	rs1823125		7.228e-43	0.35	0.2204	0.102609
PC3	rs60873293		6.929e-43	0.33	0.2201	0.111319
PC12	rs6737318		6.313e-43	0.86	0.2189	0.129308
PC12	rs62158206	2q13	3.003e-43	0.79	0.2189	0.276087
PC12	rs7556815		6.118e-43	0.83	0.2189	0.134335
PC12	rs2863957		6.497e-43	0.84	0.2203	0.125195
PC12	rs1823125		7.228e-43	0.85	0.2204	0.11217
PC12	rs60873293		6.929e-43	0.85	0.2201	0.117188
PC17	rs6737318		6.313e-43	0.076	0.2189	0.147638
PC17	rs62158206	2q13	3.003e-43	0.081	0.2189	0.2934
PC17	rs7556815		6.118e-43	0.083	0.2189	0.141711
PC17	rs2863957		6.497e-43	0.096	0.2203	0.117782
PC18	rs6737318		6.313e-43	0.88	0.2189	0.128844
PC18	rs62158206	2q13	3.003e-43	0.86	0.2189	0.270799
PC18	rs7556815		6.118e-43	0.9	0.2189	0.13239
PC18	rs2863957		6.497e-43	0.82	0.2203	0.125958
PC18	rs1823125		7.228e-43	0.87	0.2204	0.11173
PC18	rs60873293		6.929e-43	0.85	0.2201	0.117255
PC20	rs2472297	15q24.1	0.1404	2.7e-64	0.2617	0.999946
PC23	rs6737318		6.313e-43	0.11	0.2189	0.138929
PC23	rs62158206	2q13	3.003e-43	0.12	0.2189	0.271552
PC23	rs7556815		6.118e-43	0.11	0.2189	0.143253
PC23	rs2863957		6.497e-43	0.13	0.2203	0.117448
PC23	rs1823125		7.228e-43	0.13	0.2204	0.105492
PC23	rs60873293		6.929e-43	0.12	0.2201	0.117307
PC26	rs6737318		6.313e-43	0.56	0.2189	0.128929
PC26	rs62158206	2q13	3.003e-43	0.53	0.2189	0.277333
PC26	rs7556815		6.118e-43	0.53	0.2189	0.136626
PC26	rs2863957		6.497e-43	0.52	0.2203	0.128921
PC26	rs1823125		7.228e-43	0.56	0.2204	0.111581
PC26	rs60873293		6.929e-43	0.58	0.2201	0.11464

## Sheet: Supplementary table S4
Table S4: The results of dietary compositions-gut microbiota interactions for insomnia
Interactions	Dietary compositions				Gut microbiota				Dietary compositions-gut microbiota interactions
	beta	se	t	p	beta	se	t	p	beta	se	t	p	OR(95%CI)
Carbohydrate × G_Dialister_RNT	-0.00466084	0.00365344	-1.27574	0.202048	-0.000621612	0.00365346	-0.170143	0.864897	-0.0114626	0.0036685	-3.12461	0.0017804	0.989(0.982,0.996)
Carbohydrate × F_Sutterellaceae_RNT	-0.00468183	0.00365341	-1.2815	0.200019	-0.00257396	0.00365096	-0.705008	0.480805	-0.00827146	0.00364422	-2.26975	0.023223	0.992(0.985,0.999)
Carbohydrate × P_Lentisphaerae_HB	-0.00464316	0.00365333	-1.27094	0.20375	-0.000120594	0.00365304	-0.0330121	0.973665	-0.00757696	0.00365726	-2.07176	0.038288	0.992(0.985,1)
Carbohydrate × G_unclassified_P_Proteobacteria_HB	-0.00467041	0.00365335	-1.27839	0.201112	0.00506935	0.00364905	1.38923	0.164764	0.00726401	0.00364452	1.99313	0.0462473	1.007(1,1.015)
Fat × G_Collinsella_RNT	-0.00210489	0.00365581	-0.575765	0.564774	-0.00690499	0.00365696	-1.88818	0.059002	-0.00859595	0.00364607	-2.35759	0.0183939	0.991(0.984,0.999)
Fat × G_Parabacteroides_RNT	-0.00210424	0.00365566	-0.57561	0.564879	0.00448135	0.00365596	1.22577	0.220287	-0.00842799	0.00366028	-2.30255	0.021304	0.992(0.985,0.999)
Fat × G_Fusicatenibacter_RNT	-0.00218328	0.0036557	-0.597228	0.550355	-0.0011708	0.00365221	-0.320572	0.748534	0.00842038	0.00367621	2.2905	0.0219922	1.008(1.001,1.016)
Fat × F_Peptostreptococcaceae_HB	-0.0021527	0.0036557	-0.588861	0.555955	-0.00398338	0.00364825	-1.09186	0.274894	0.00828372	0.00365285	2.26774	0.0233449	1.008(1.001,1.016)
Fat × O_Rhodospirillales_HB	-0.00214308	0.00365567	-0.586236	0.557717	-0.00239632	0.00365664	-0.655334	0.512253	0.00792839	0.00365176	2.17112	0.0299224	1.008(1.001,1.015)
Fat × G_Collinsella_HB	-0.00217863	0.00365566	-0.595961	0.551201	0.0013585	0.00365559	0.371622	0.710174	0.00779894	0.00366616	2.12728	0.0333969	1.008(1.001,1.015)
Fat × C_Alphaproteobacteria_RNT	-0.0021397	0.00365564	-0.585314	0.558336	0.00257978	0.00365065	0.706664	0.479776	0.00728688	0.00365339	1.99456	0.0460914	1.007(1,1.015)
Protein × G_unclassified_P_Firmicutes_RNT	-0.00286902	0.00365334	-0.785313	0.43227	0.00419869	0.00365573	1.14852	0.250752	0.00834115	0.00365847	2.27996	0.0226102	1.008(1.001,1.016)
Protein × G_unclassified_F_Ruminococcaceae_RNT	-0.00289814	0.00365345	-0.793262	0.427625	-0.00709913	0.00365894	-1.94021	0.0523539	-0.00833854	0.00367453	-2.26928	0.0232512	0.992(0.985,0.999)
Protein × O_Rhodospirillales_HB	-0.00280406	0.00365329	-0.767544	0.442758	-0.00238997	0.0036566	-0.653605	0.513366	0.0080442	0.00365351	2.20177	0.0276814	1.008(1.001,1.015)
Sugar × G_Clostridium_sensu_stricto_HB	-0.00320156	0.00365319	-0.876375	0.380826	0.0070044	0.00364737	1.92039	0.0548081	0.00862328	0.00364755	2.36413	0.0180726	1.009(1.001,1.016)
Sugar × F_Ruminococcaceae_RNT	-0.00314346	0.00365318	-0.860472	0.389529	0.00099148	0.0036565	0.271156	0.786271	-0.00816635	0.0036479	-2.23864	0.0251792	1.008(1.001,1.015)
Sugar × O_Rhodospirillales_HB	-0.00318634	0.00365309	-0.872232	0.383082	-0.00238724	0.00365665	-0.652849	0.513854	-0.00816805	0.00366035	-2.23149	0.0256484	0.992(0.985,0.999)
Sugar × G_Sporobacter_RNT	-0.00317439	0.00365311	-0.868955	0.384872	0.00324355	0.00364994	0.888658	0.374187	0.0079568	0.00364729	2.18156	0.0291419	0.992(0.985,0.999)
Sugar × G_Escherichia_Shigella_HB	-0.00315659	0.00365313	-0.864078	0.387545	0.000367814	0.00365273	0.100696	0.919792	-0.00767353	0.00364752	-2.10376	0.0353991	0.992(0.985,0.999)
Sugar × G_unclassified_P_Firmicutes_HB	-0.00319806	0.00365319	-0.875418	0.381347	0.00721781	0.0036563	1.97407	0.0483733	0.00730926	0.00365714	1.99863	0.0456486	1.007(1,1.015)

## Sheet: Supplementary table S5
Table S5: The results of dietary compositions-gut microbiota interactions for sleep duration
Interactions	Dietary compositions				Gut microbiota				Dietary compositions-gut microbiota interactions
	beta	se	t	p	beta	se	t	p	beta	95% CI	se	t	p
Carbohydrate × O_Rhodospirillales_HB	-0.000810583	0.00163355	-0.49621	0.619746	0.00250242	0.00163344	1.53199	0.125525	0.00545069	(0.002,0.009)	0.00163455	3.33467	0.000854099
Carbohydrate × G_Dialister_RNT	-0.000821757	0.00163355	-0.503049	0.61493	-0.00267369	0.00163349	-1.6368	0.101673	0.00443156	(0.001,0.008)	0.00163822	2.70512	0.00682834
Carbohydrate × G_Clostridium_sensu_stricto_RNT	-0.000811293	0.00163357	-0.496637	0.619445	0.000230102	0.0016335	0.140864	0.887977	0.00389821	(0.001,0.007)	0.00163969	2.3774	0.0174355
Carbohydrate × G_Ruminococcus_RNT	-0.000825747	0.00163356	-0.505489	0.613216	0.000400691	0.00163345	0.245303	0.806222	-0.00371769	(-0.007,-0.001)	0.0016263	-2.28597	0.0222564
Carbohydrate × F_Rhodospirillaceae_HB	-0.000812301	0.00163358	-0.497252	0.619012	-7.9158e-05	0.00163348	-0.0484598	0.96135	0.00352481	(0.0003,0.007)	0.00162678	2.16674	0.030255
Carbohydrate × G_Clostridium_sensu_stricto_HB	-0.000836166	0.00163357	-0.511863	0.608747	0.00233041	0.0016335	1.42663	0.153687	-0.00348815	(-0.007,-0.0003)	0.00163158	-2.1379	0.0325256
Carbohydrate × G_Phascolarctobacterium_RNT	-0.000828824	0.00163356	-0.507372	0.611894	0.00100485	0.00163345	0.615171	0.538442	0.00345225	(0.0003,0.007)	0.00163361	2.11326	0.0345791
Carbohydrate × P_Firmicutes_RNT	-0.000831557	0.00163356	-0.509045	0.610721	-0.00129729	0.00163348	-0.794186	0.427088	0.00337934	(0.0002,0.007)	0.00162711	2.07689	0.037812
Fat × G_unclassified_K_Bacteria_RNT	-0.00528863	0.0016337	-3.23721	0.00120715	0.000820333	0.00163343	0.502216	0.615516	0.0037869	(0.001,0.007)	0.0016381	2.31176	0.0207915
Fat × G_Clostridium_sensu_stricto_RNT	-0.00531605	0.00163376	-3.25388	0.00113851	0.000199758	0.00163347	0.12229	0.902669	-0.00380009	(-0.007,-0.001)	0.00164467	-2.31055	0.020858
Fat × F_Ruminococcaceae_RNT	-0.00527251	0.00163376	-3.22722	0.00125008	0.00168418	0.00163402	1.0307	0.302684	-0.00356526	(-0.007,-0.0003)	0.00165942	-2.1485	0.031675
Fat × C_Gammaproteobacteria_HB	-0.00527463	0.00163371	-3.22862	0.00124398	0.000740089	0.00163344	0.453087	0.650486	-0.00350458	(-0.007,-0.0003)	0.00164115	-2.13544	0.0327258
Fat × O_Lactobacillales_HB	-0.00529807	0.00163371	-3.24296	0.00118306	0.00173444	0.00163346	1.06182	0.288317	-0.00321917	(-0.006,-0.00004)	0.00162125	-1.9856	0.0470781
Protein × G_Clostridium_sensu_stricto_RNT	-0.00162076	0.00163359	-0.992148	0.321126	0.000186831	0.00163352	0.114373	0.908942	-0.00442492	(-0.008,-0.001)	0.00163406	-2.70793	0.00677072
Protein × G_Collinsella_HB	-0.00161661	0.00163359	-0.989603	0.322369	-0.000105658	0.00163346	-0.0646833	0.948426	-0.00436345	(-0.008,-0.001)	0.00163768	-2.66441	0.00771276
Protein × F_Rhodospirillaceae_HB	-0.00162866	0.00163361	-0.996967	0.318781	-8.17981e-05	0.0016335	-0.0500754	0.960062	-0.00409632	(-0.007,-0.001)	0.0016307	-2.512	0.0120052
Protein × G_unclassified_F_Erysipelotrichaceae_RNT	-0.00162719	0.00163358	-0.996091	0.319206	-0.00402376	0.00163353	-2.46324	0.0137694	0.00400429	(0.001,0.007)	0.00162452	2.46491	0.0137054
Protein × O_Clostridiales_RNT	-0.00164138	0.0016336	-1.00476	0.315014	0.000855039	0.00163346	0.523454	0.600659	-0.00399628	(-0.007,-0.001)	0.00164402	-2.4308	0.0150659
Protein × G_Escherichia_Shigella_RNT	-0.00163579	0.00163359	-1.00135	0.31666	0.000878225	0.00163348	0.537642	0.590825	-0.00391937	(-0.007,-0.001)	0.00164163	-2.38748	0.0169646
Protein × G_Victivallis_HB	-0.0016143	0.00163358	-0.988193	0.323059	-0.00417032	0.00163344	-2.55309	0.0106777	0.00365782	(0.0005,0.007)	0.00162954	2.24469	0.0247886
Protein × O_Rhodospirillales_RNT	-0.00161757	0.0016336	-0.990189	0.322082	-0.00263736	0.00163346	-1.61459	0.1064	-0.0032536	(-0.006,-0.00006)	0.00163073	-1.99519	0.0460232
Protein × P_Firmicutes_RNT	-0.00163579	0.0016336	-1.00134	0.316663	-0.00129798	0.00163348	-0.794615	0.426838	-0.00325666	(-0.006,-0.00004)	0.0016425	-1.98274	0.0473969
Sugar × O_Rhodospirillales_HB	0.00339242	0.00163351	2.07678	0.0378229	0.0024919	0.00163344	1.52555	0.127122	0.0039966	(0.001,0.007)	0.00163512	2.44422	0.0145168
Sugar × G_Clostridium_sensu_stricto_RNT	0.00337859	0.00163351	2.0683	0.0386123	0.000225286	0.00163349	0.137917	0.890306	0.00349321	(0.0003,0.007)	0.00163743	2.13334	0.0328973
Sugar × G_Phascolarctobacterium_RNT	0.00338204	0.00163351	2.07042	0.0384141	0.00098731	0.00163346	0.604429	0.545559	0.00348945	(0.0003,0.007)	0.00164078	2.1267	0.0334456
Sugar × G_unclassified_F_Coriobacteriaceae_HB	0.00337241	0.00163351	2.06451	0.03897	0.00127339	0.00163345	0.779574	0.435642	-0.00343648	(-0.007,-0.0002)	0.00162663	-2.11264	0.034632
Sugar × G_Clostridium_sensu_stricto_HB	0.00337712	0.00163351	2.0674	0.0386974	0.0023094	0.00163347	1.4138	0.157421	-0.00321301	(-0.006,-0.00001)	0.00163358	-1.96685	0.0492013

## Sheet: Supplementary table S6
Table S6: The results of dietary habits-gut microbiota interactions for insomnia
Interactions	Dietary habits				Gut microbiota				Dietary habits-gut microbiota interactions
	beta	se	t	p	beta	se	t	p	beta	se	t	p	OR(95%CI)
milk type: soy milk vs. never × G_Alistipes_RNT	0.000158233	0.00365341	0.043311	0.965454	-0.00519541	0.00361591	-1.43682	0.150769	0.0134632	0.00367533	3.66314	0.000249147	1.014(1.006,1.021)
PC39 × G_unclassified_C_Clostridia_HB	-0.000447371	0.00365355	-0.122448	0.902544	0.00668621	0.0036628	1.82544	0.0679353	0.0128634	0.00366721	3.50769	0.000452018	1.013(1.006,1.02)
coffee type: decaffeinated vs. any other × G_Senegalimassilia_HB	-0.0079601	0.0036538	-2.17858	0.0293626	-0.00429013	0.00365153	-1.17489	0.24004	0.0126648	0.00365306	3.46692	0.000526464	1.013(1.006,1.02)
never eat wheat vs. no eggs, dairy, wheat, or sugar restrictions × O_Selenomonadales_RNT	0.00617824	0.00364032	1.69717	0.089665	-0.00683629	0.00364686	-1.87457	0.0608521	0.0123848	0.0036447	3.39802	0.000678756	1.012(1.005,1.02)
PC52 × G_Veillonella_RNT	0.010748	0.0036485	2.94586	0.00322057	0.00208705	0.00365098	0.571642	0.567565	-0.0122959	0.00364955	-3.36914	0.000754024	0.988(0.981,0.995)
glasses of water per day × G_Phascolarctobacterium_RNT	0.00135968	0.00365299	0.37221	0.709737	-0.00103395	0.00365361	-0.282995	0.777181	-0.012084	0.00362929	-3.32957	0.000869817	0.988(0.981,0.995)
PC21 × G_Butyrivibrio_HB	-0.00549505	0.0036533	-1.50413	0.132547	0.00176577	0.00365197	0.483512	0.628732	-0.0119499	0.00365502	-3.26944	0.00107759	0.988(0.981,0.995)
spread type: butter vs. any other × G_Victivallis_HB	0.000255501	0.0036522	0.0699581	0.944227	0.000108811	0.00365271	0.0297891	0.976235	0.0119042	0.00365122	3.26034	0.0011128	1.012(1.005,1.019)
tablespoons of raw vegetables per day × G_Alistipes_RNT	-0.000940887	0.00365323	-0.257549	0.796755	-0.00494731	0.00361994	-1.36668	0.171725	0.0119631	0.0036764	3.25402	0.00113783	1.012(1.005,1.019)
cups of coffee per day × G_Escherichia_Shigella_RNT	-0.00525053	0.00365385	-1.43698	0.150723	0.00112233	0.00365004	0.307485	0.758474	0.0118746	0.00364959	3.25369	0.00113917	1.012(1.005,1.019)
bread type: white vs. any other × G_Intestinibacter_HB	0.00191434	0.00365362	0.523957	0.600308	0.00209411	0.00364232	0.574939	0.565333	-0.0118298	0.00367041	-3.22301	0.00126849	0.988(0.981,0.995)
spread type: any oil based spread vs. never × G_Collinsella_RNT	-0.00540107	0.00364259	-1.48275	0.13814	-0.00681129	0.00365735	-1.86236	0.062553	-0.0117542	0.00365964	-3.21184	0.0013189	0.988(0.981,0.995)
PC31 × G_Subdoligranulum_HB	-0.00274534	0.00365148	-0.751844	0.452145	0.00814569	0.00365389	2.22932	0.0257924	-0.0117192	0.00366513	-3.19749	0.00138627	0.988(0.981,0.995)
coffee type: decaffeinated vs. any other × G_Faecalitalea_HB	-0.00798873	0.00365374	-2.18646	0.0287822	-0.00395344	0.00365568	-1.08145	0.279497	-0.011578	0.00365503	-3.16769	0.00153657	0.988(0.981,0.996)
PC27 × F_Desulfovibrionaceae_HB	0.000876489	0.00365353	0.239902	0.810406	0.0010358	0.00365266	0.283573	0.776737	-0.0115635	0.00366779	-3.15271	0.00161764	0.989(0.981,0.996)
overall beef intake × G_Gemmiger_HB	0.0046246	0.00365499	1.26529	0.205769	0.00198719	0.00365612	0.543524	0.586769	0.0114977	0.00364695	3.15269	0.00161775	1.012(1.004,1.019)
PC42 × G_unclassified_F_Coriobacteriaceae_HB	-0.0026521	0.00365431	-0.725748	0.467994	0.00617081	0.00367319	1.67996	0.0929654	-0.0112963	0.00367158	-3.07669	0.00209314	0.989(0.982,0.996)
milk type: skimmed, semi-skimmed, full cream (QT) × G_Veillonella_RNT	-0.0012521	0.00365318	-0.342743	0.731792	0.00200069	0.0036512	0.547953	0.583724	-0.011175	0.00365616	-3.0565	0.00223938	0.989(0.982,0.996)
PC19 × F_Sutterellaceae_HB	-0.00802882	0.00365382	-2.19738	0.0279935	0.000844265	0.00365351	0.231083	0.81725	-0.0111454	0.00365346	-3.05064	0.00228352	0.989(0.982,0.996)
PC30 × G_Coprococcus_HB	0.00531812	0.00365261	1.45598	0.145399	-0.000840523	0.00365292	-0.230096	0.818017	0.0110961	0.00365241	3.03803	0.00238132	1.011(1.004,1.018)
spread type: any oil based spread vs. never × G_Parabacteroides_RNT	-0.00540711	0.00364253	-1.48444	0.137693	0.00448292	0.00365606	1.22616	0.220138	0.0109304	0.00361818	3.02097	0.00251968	1.011(1.004,1.018)
never eat eggs vs. no eggs restrictions × G_Dialister_RNT	-0.00136432	0.00367102	-0.371646	0.710157	-0.000585784	0.00365287	-0.160363	0.872595	0.0105634	0.00349857	3.01935	0.00253321	1.011(1.004,1.018)
PC14 × G_Alloprevotella_HB	-0.00375753	0.00365243	-1.02878	0.303585	-0.00237024	0.00365708	-0.648125	0.516904	-0.0110028	0.00365573	-3.00974	0.00261474	0.989(0.982,0.996)
PC54 × G_Alistipes_RNT	0.000954097	0.00365431	0.261088	0.794025	-0.00536801	0.00361288	-1.4858	0.137332	-0.0110903	0.00371799	-2.98288	0.00285546	0.989(0.982,0.996)
overall lamb/mutton intake × G_Intestinibacter_HB	0.00463366	0.00365359	1.26825	0.204709	0.00229622	0.00363893	0.631015	0.528031	0.0108923	0.00365885	2.97698	0.00291102	1.011(1.004,1.018)
overall cheese intake × G_Streptococcus_RNT	-0.00574737	0.00365419	-1.57282	0.115761	-0.00660115	0.00366929	-1.79902	0.0720149	-0.0109224	0.00366947	-2.97657	0.00291494	0.989(0.982,0.996)
PC33 × G_Phascolarctobacterium_RNT	0.013021	0.00364952	3.56787	0.000359895	-0.00108776	0.00365352	-0.297729	0.76591	0.0109293	0.0036732	2.97543	0.00292581	1.011(1.004,1.018)
PC27 × G_Eisenbergiella_RNT	0.000836708	0.00365349	0.229016	0.818856	-0.00729157	0.00367147	-1.98601	0.0470321	-0.010635	0.00364635	-2.91662	0.00353852	0.989(0.982,0.997)
PC24 × P_Firmicutes_RNT	-0.000134934	0.00365367	-0.0369312	0.97054	0.00448369	0.00364207	1.23109	0.218291	-0.0105853	0.00363969	-2.90829	0.00363415	0.989(0.982,0.997)
PC46 × G_unclassified_P_Proteobacteria_HB	-7.98897e-05	0.00365312	-0.0218689	0.982553	0.0049833	0.00364908	1.36563	0.172055	-0.0105875	0.00364141	-2.90752	0.00364313	0.989(0.982,0.997)
never eat wheat vs. no wheat restrictions × O_Selenomonadales_RNT	0.00469276	0.00364746	1.28658	0.19824	-0.00681574	0.00364682	-1.86895	0.0616291	0.010564	0.00364356	2.89936	0.00373925	1.011(1.003,1.018)
overall cheese intake × F_Enterococcaceae_HB	-0.00561295	0.00365395	-1.53613	0.124506	0.0040385	0.00364866	1.10684	0.268361	-0.010482	0.00363336	-2.88493	0.00391495	0.99(0.983,0.997)
never eat sugar vs. no sugar restrictions × G_Subdoligranulum_HB	0.0137434	0.00364989	3.76542	0.000166269	0.00815589	0.00365406	2.23201	0.0256143	-0.0104554	0.00365201	-2.86291	0.00419773	0.99(0.983,0.997)
PC39 × G_Ruminococcus_HB	-0.000437721	0.00365346	-0.11981	0.904634	-0.00546712	0.00365084	-1.4975	0.134263	-0.0104058	0.00364068	-2.8582	0.00426053	0.99(0.983,0.997)
slices of bread per week × G_Sporobacter_HB	-0.0030379	0.00365331	-0.831548	0.405664	0.00130345	0.00365254	0.35686	0.721196	0.010423	0.00364706	2.85793	0.00426408	1.01(1.003,1.018)
PC40 × G_Akkermansia_HB	-0.00499527	0.00365176	-1.36791	0.171341	0.00392815	0.00365467	1.07483	0.282452	-0.0104309	0.00365641	-2.85276	0.00433415	0.99(0.983,0.997)
PC19 × G_Ruminococcus_RNT	-0.00804061	0.00365376	-2.20064	0.0277615	-0.000548197	0.00365574	-0.149955	0.8808	0.0103103	0.00362292	2.84585	0.00442931	1.01(1.003,1.018)
PC81 × F_Enterococcaceae_HB	0.00094577	0.00365904	0.258475	0.79604	0.00395829	0.00364893	1.08478	0.278019	0.0111965	0.00394295	2.83962	0.0045167	1.011(1.004,1.019)
PC33 × G_unclassified_F_Erysipelotrichaceae_HB	0.0130271	0.00364959	3.56947	0.000357708	-0.00379225	0.00365389	-1.03787	0.299332	-0.0103164	0.00364475	-2.83048	0.00464787	0.99(0.983,0.997)
glasses of water per day × F_Rhodospirillaceae_RNT	0.00133138	0.00365297	0.364466	0.71551	-0.00239827	0.00365321	-0.656482	0.511514	-0.0102874	0.00364505	-2.82228	0.00476832	0.99(0.983,0.997)
PC9 × G_unclassified_P_Firmicutes_RNT	-0.00448919	0.00365432	-1.22846	0.219274	0.00416756	0.00365572	1.14001	0.254281	-0.0103001	0.00365669	-2.81678	0.00485076	0.99(0.983,0.997)
PC45 × G_unclassified_F_Prevotellaceae_RNT	0.000145572	0.00366727	0.0396948	0.968336	0.00442342	0.00363989	1.21526	0.224266	-0.00962695	0.00342169	-2.81351	0.00490044	0.99(0.984,0.997)
PC54 × C_Deltaproteobacteria_HB	0.00107883	0.00365476	0.295186	0.767852	-0.00441853	0.00364958	-1.2107	0.226012	0.0100882	0.00362683	2.78156	0.00540988	1.01(1.003,1.017)
PC17 × G_Desulfovibrio_HB	-0.000639085	0.00365058	-0.175064	0.861029	-0.00433307	0.00365625	-1.18511	0.235972	0.0101915	0.00367768	2.77118	0.00558528	1.01(1.003,1.018)
PC11 × G_Barnesiella_HB	-0.00119335	0.00365246	-0.326726	0.743875	-0.00101843	0.00365128	-0.278924	0.780303	-0.0100829	0.0036513	-2.76145	0.00575452	0.99(0.983,0.997)
spread type: flora + benecol vs. any other × G_Butyricicoccus_RNT	-0.00323292	0.00365319	-0.884957	0.37618	0.00116587	0.00365136	0.319297	0.749502	0.010104	0.0036625	2.75877	0.00580192	1.01(1.003,1.017)
tablespoons of cooked vegetables per day × G_Aestuariispira_RNT	-0.000610913	0.0036536	-0.167209	0.867206	-0.00155799	0.0036535	-0.426437	0.66979	0.0100004	0.00363173	2.75362	0.00589393	1.01(1.003,1.017)
cups of coffee per day × F_Sutterellaceae_RNT	-0.00524467	0.00365381	-1.4354	0.151174	-0.00259174	0.00365101	-0.709871	0.477784	0.0100403	0.00365462	2.74729	0.00600894	1.01(1.003,1.017)
overall pork intake × G_Holdemanella_HB	-0.00475351	0.00365371	-1.30101	0.193256	0.000432181	0.0036521	0.118337	0.9058	0.00996218	0.00364391	2.73393	0.00625839	1.01(1.003,1.017)
PC17 × G_Phascolarctobacterium_RNT	-0.00065715	0.00365048	-0.180017	0.857139	-0.00106034	0.00365327	-0.290245	0.771629	0.00998838	0.00365536	2.73253	0.00628496	1.01(1.003,1.017)
PC19 × F_Streptococcaceae_RNT	-0.00800667	0.00365374	-2.19136	0.0284254	0.00123874	0.00365874	0.33857	0.734934	-0.00999233	0.00366327	-2.72771	0.0063776	0.99(0.983,0.997)
PC36 × G_Aestuariispira_HB	0.00222203	0.00365356	0.608182	0.543067	0.00808731	0.00364498	2.21875	0.0265036	-0.00990323	0.00363348	-2.72555	0.00641938	0.99(0.983,0.997)
spread type: flora + benecol vs. any other × G_Eisenbergiella_HB	-0.00320678	0.00365314	-0.877815	0.380044	0.00104583	0.00365119	0.286435	0.774545	-0.0098673	0.00364501	-2.70707	0.00678795	0.99(0.983,0.997)
cereal type: muesli vs. any other × G_Collinsella_HB	-0.00663078	0.00365122	-1.81605	0.0693632	0.00132949	0.00365554	0.363691	0.716089	-0.00990499	0.00366299	-2.70407	0.00684957	0.99(0.983,0.997)
PC26 × G_Odoribacter_HB	0.00194119	0.00365724	0.530781	0.595571	0.00620657	0.00365914	1.69618	0.089851	0.00982683	0.00365308	2.69001	0.00714499	1.01(1.003,1.017)
spread type: butter vs. never × F_Sutterellaceae_HB	0.000469665	0.00365375	0.128543	0.897719	0.000856884	0.00365355	0.234534	0.81457	0.00975193	0.0036286	2.68752	0.00719855	1.01(1.003,1.017)
coffee type: ground vs. any other × F_Veillonellaceae_HB	-0.00184642	0.00365037	-0.505818	0.612984	0.00117088	0.0036552	0.320332	0.748716	0.00969103	0.00361008	2.68443	0.00726525	1.01(1.003,1.017)
PC44 × G_Streptococcus_RNT	0.00439305	0.00367169	1.19647	0.231514	-0.00617025	0.0036664	-1.68292	0.0923913	0.00997893	0.00372952	2.67566	0.00745825	1.01(1.003,1.017)
PC27 × G_unclassified_P_Firmicutes_HB	0.000896998	0.00365359	0.245511	0.806061	0.00723973	0.00365631	1.98006	0.0476963	-0.00979627	0.0036633	-2.67417	0.00749153	0.99(0.983,0.997)
PC19 × G_Odoribacter_HB	-0.00802368	0.0036538	-2.19598	0.0280932	0.00625249	0.00365916	1.70872	0.0875028	0.00974959	0.00366605	2.65943	0.00782741	1.01(1.003,1.017)
spread type: butter and margarine spreads vs. oil-based spreads × F_Sutterellaceae_HB	0.000187941	0.00365322	0.0514453	0.958971	0.000864373	0.00365355	0.236585	0.812979	-0.00972596	0.00366203	-2.65589	0.00790987	0.99(0.983,0.997)
overall poultry intake × G_Subdoligranulum_HB	-0.000735033	0.00365347	-0.201188	0.840552	0.00814602	0.00365386	2.22943	0.0257854	-0.00969391	0.00365016	-2.65575	0.00791315	0.99(0.983,0.997)
coffee type: decaffeinated vs. any other × G_Bifidobacterium_HB	-0.00795814	0.00365375	-2.17807	0.0294006	0.00571118	0.00366068	1.56014	0.118727	-0.00967348	0.00365577	-2.64608	0.00814302	0.99(0.983,0.997)
PC21 × G_Phascolarctobacterium_RNT	-0.00552505	0.00365328	-1.51235	0.130444	-0.00102842	0.00365318	-0.281513	0.778317	0.00963184	0.003641	2.64538	0.00815982	1.01(1.002,1.017)
PC7 × G_unclassified_F_Erysipelotrichaceae_HB	0.0115253	0.00365312	3.15491	0.00160549	-0.00375347	0.00365394	-1.02724	0.304308	-0.00963296	0.00365441	-2.63598	0.00838947	0.99(0.983,0.998)
overall pork intake × G_unclassified_F_Lachnospiraceae_RNT	-0.0047862	0.00365382	-1.30992	0.190223	-0.00394467	0.00364643	-1.08179	0.279346	-0.00958481	0.00364268	-2.63125	0.00850703	0.99(0.983,0.998)
coffee type: decaffeinated vs. any other × G_unclassified_F_Erysipelotrichaceae_RNT	-0.00797734	0.00365377	-2.18332	0.0290124	0.00661507	0.00368846	1.79345	0.0729004	-0.00965318	0.00368882	-2.61688	0.00887388	0.99(0.983,0.998)
PC1 × F_Porphyromonadaceae_RNT	-0.00604392	0.00365398	-1.65406	0.0981145	0.00656442	0.00368656	1.78064	0.0749719	-0.00964531	0.00369771	-2.60846	0.00909512	0.99(0.983,0.998)
PC31 × G_Blautia_RNT	-0.00279565	0.00365124	-0.76567	0.443873	-0.000505	0.0036534	-0.138228	0.890061	-0.0094436	0.00363095	-2.60086	0.00929899	0.991(0.984,0.998)
spread type: butter vs. never × G_Lactococcus_RNT	0.000566491	0.0036543	0.155021	0.876805	0.00150816	0.00364992	0.413204	0.679457	0.00961274	0.00369635	2.6006	0.00930597	1.01(1.002,1.017)
cereal type: muesli vs. any other × G_Lactococcus_HB	-0.00667389	0.00365115	-1.82789	0.0675666	0.00100349	0.00365066	0.274879	0.783409	-0.00947121	0.00364627	-2.59751	0.00939035	0.991(0.984,0.998)
PC43 × O_Lactobacillales_RNT	0.00350001	0.00365197	0.958391	0.337865	-0.00253676	0.00365568	-0.693924	0.48773	0.00949228	0.00365659	2.59594	0.00943336	1.01(1.002,1.017)
PC19 × F_Coriobacteriaceae_RNT	-0.00668891	0.00365393	-1.83061	0.067159	-0.00181141	0.00365299	-0.49587	0.619986	0.00949911	0.00366004	2.59536	0.00944927	1.01(1.002,1.017)
PC11 × F_Acidaminococcaceae_RNT	-0.00116125	0.0036525	-0.317932	0.750536	0.000673499	0.00365135	0.184452	0.853659	0.00952431	0.00368028	2.58793	0.00965541	1.01(1.002,1.017)
PC18 × G_unclassified_P_Proteobacteria_HB	-0.0148494	0.00365306	-4.06493	4.80466e-05	0.00497857	0.00364941	1.36421	0.172501	-0.0094824	0.00366499	-2.58729	0.00967336	0.991(0.983,0.998)
spread type: flora + benecol vs. any other × C_Gammaproteobacteria_HB	-0.00321754	0.00365314	-0.880761	0.378447	-0.00117972	0.00365149	-0.323078	0.746636	0.00943523	0.00364951	2.58534	0.00972832	1.009(1.002,1.017)
milk type: soy milk vs. never × G_Dialister_RNT	0.000145765	0.00365335	0.039899	0.968174	-0.000459817	0.00365278	-0.125881	0.899826	0.00940344	0.00363727	2.5853	0.0097293	1.009(1.002,1.017)
PC40 × F_Coriobacteriaceae_RNT	-0.00505983	0.00365169	-1.38561	0.165865	-0.00181554	0.00365284	-0.497023	0.619173	0.00941666	0.00365442	2.57678	0.00997246	1.009(1.002,1.017)
PC36 × F_Porphyromonadaceae_RNT	0.00211591	0.00365365	0.579123	0.562506	0.00677523	0.00368862	1.8368	0.0662402	0.0096497	0.00375018	2.57313	0.0100783	1.01(1.002,1.017)
PC4 × F_Sutterellaceae_HB	0.00958969	0.00365223	2.62571	0.00864686	0.000839311	0.00365357	0.229724	0.818307	0.00939854	0.00365509	2.57136	0.01013	1.009(1.002,1.017)
glasses of water per day × G_unclassified_K_Bacteria_RNT	0.00133813	0.00365292	0.366319	0.714127	-0.00335641	0.00365132	-0.919231	0.357975	0.00938146	0.00365441	2.56716	0.0102536	1.009(1.002,1.017)
tablespoons of raw vegetables per day × G_Anaerostipes_RNT	-0.00093465	0.00365316	-0.255847	0.798069	-0.00590974	0.00364914	-1.61949	0.105343	-0.00938283	0.00365655	-2.56604	0.0102868	0.991(0.984,0.998)
PC27 × G_Lactococcus_RNT	0.000841037	0.00365346	0.230203	0.817934	0.00148583	0.00364977	0.407102	0.683933	-0.00935602	0.00364822	-2.56455	0.0103311	0.991(0.984,0.998)
cups of coffee per day × G_Akkermansia_HB	-0.00519831	0.00365386	-1.42269	0.154826	0.00396772	0.00365462	1.08567	0.277623	-0.00929868	0.00365593	-2.54345	0.0109763	0.991(0.984,0.998)
bread type: wholemeal/wholegrain vs. any other × O_Lactobacillales_RNT	-0.0040777	0.00365066	-1.11698	0.264004	-0.00259178	0.00365587	-0.708936	0.478364	-0.00923169	0.00363344	-2.54076	0.0110613	0.991(0.984,0.998)
milk type: full cream vs. any other × O_Selenomonadales_RNT	0.00267017	0.00365032	0.731491	0.464479	-0.00679387	0.00364677	-1.86299	0.0624644	0.00925459	0.00364762	2.53716	0.0111755	1.009(1.002,1.017)
PC21 × G_Aestuariispira_HB	-0.00547845	0.00365333	-1.49958	0.133724	0.0079782	0.00364515	2.18872	0.0286173	-0.0092499	0.00364594	-2.53704	0.0111794	0.991(0.984,0.998)
PC21 × C_Gammaproteobacteria_RNT	-0.00549306	0.00365324	-1.50361	0.132681	-0.00237634	0.00366135	-0.649033	0.516317	-0.00924898	0.00364701	-2.53605	0.0112112	0.991(0.984,0.998)
spread type: any oil based spread vs. never × O_Lactobacillales_RNT	-0.00538464	0.00364275	-1.47818	0.139359	-0.00247911	0.00365559	-0.678169	0.497664	0.00926092	0.00365186	2.53595	0.0112143	1.009(1.002,1.017)
tablespoons of cooked vegetables per day × G_unclassified_F_Lachnospiraceae_RNT	-0.000647575	0.00365348	-0.177249	0.859313	-0.0038555	0.00364664	-1.05728	0.290386	0.00924381	0.00364543	2.53572	0.0112216	1.009(1.002,1.017)
PC20 × G_Streptococcus_RNT	0.00457878	0.00365219	1.25371	0.209948	-0.00618525	0.00366633	-1.68704	0.0915952	-0.00927767	0.00366162	-2.53376	0.0112846	0.991(0.984,0.998)
glasses of water per day × F_Streptococcaceae_RNT	0.00134227	0.0036529	0.367454	0.71328	0.00127694	0.00365874	0.349012	0.727081	0.009235	0.00365295	2.52809	0.0114684	1.009(1.002,1.017)
bread type: wholemeal/wholegrain vs. white + brown × G_Collinsella_RNT	-0.00681672	0.00365258	-1.86628	0.0620029	-0.00688574	0.00365686	-1.88296	0.0597053	0.0092275	0.00366789	2.51575	0.0118779	1.009(1.002,1.017)
PC28 × G_Fusicatenibacter_RNT	0.00098768	0.00365316	0.270364	0.786881	-0.001258	0.00365183	-0.344485	0.730482	0.0092032	0.00366097	2.51387	0.0119415	1.009(1.002,1.017)
PC58 × F_Porphyromonadaceae_RNT	-0.000767411	0.00365734	-0.209828	0.833802	0.00675347	0.00368844	1.83098	0.0671032	0.0101217	0.00403163	2.51058	0.0120534	1.01(1.002,1.018)
bread type: wholemeal/wholegrain vs. white + brown × G_Aestuariispira_HB	-0.00684577	0.00365257	-1.87424	0.0608979	0.00800781	0.00364521	2.1968	0.0280345	-0.00912549	0.00364162	-2.50589	0.0122144	0.991(0.984,0.998)
PC45 × G_Ruminococcus_HB	-3.19303e-06	0.0036664	-0.000870892	0.999305	-0.00548155	0.00365078	-1.50147	0.133233	0.00903553	0.00360949	2.50327	0.012305	1.009(1.002,1.016)
PC35 × G_Alloprevotella_RNT	-0.00792777	0.00365199	-2.17081	0.0299458	-2.99642e-05	0.00365355	-0.00820141	0.993456	-0.0090983	0.00364591	-2.49548	0.0125787	0.991(0.984,0.998)
tablespoons of raw vegetables per day × G_unclassified_K_Bacteria_RNT	-0.000939418	0.00365319	-0.25715	0.797063	-0.00335142	0.00365133	-0.917863	0.358691	0.00905704	0.00365582	2.47743	0.0132332	1.009(1.002,1.016)
overall processed meat intake × G_Eisenbergiella_HB	0.00506665	0.00365248	1.38718	0.165386	0.00101989	0.00365118	0.279331	0.779991	0.00903008	0.00365826	2.46841	0.0135715	1.009(1.002,1.016)
cereal type: cornflakes/frosties vs. any other × G_Aestuariispira_HB	0.00253825	0.00365226	0.694979	0.487068	0.00805428	0.00364503	2.20966	0.0271286	-0.00899759	0.00364854	-2.46608	0.01366	0.991(0.984,0.998)
PC44 × G_Parabacteroides_RNT	0.00445098	0.00367095	1.21248	0.225327	0.00444781	0.0036559	1.21661	0.223751	0.00900145	0.00365075	2.46565	0.0136767	1.009(1.002,1.016)
spread type: flora + benecol vs. any other × O_Rhodospirillales_RNT	-0.00323498	0.00365313	-0.885537	0.375867	-0.00348238	0.00365213	-0.95352	0.340327	0.00898365	0.00364478	2.4648	0.013709	1.009(1.002,1.016)
spread type: butter and margarine spreads vs. oil-based spreads × G_Veillonella_RNT	0.000163961	0.00365329	0.0448802	0.964203	0.00191764	0.00365153	0.525161	0.599471	-0.00894984	0.00363589	-2.46153	0.0138347	0.991(0.984,0.998)
tablespoons of raw vegetables per day × F_Streptococcaceae_HB	-0.00093374	0.00365317	-0.255597	0.798262	0.000144268	0.00365284	0.0394948	0.968496	0.0089769	0.00364707	2.4614	0.0138397	1.009(1.002,1.016)
overall poultry intake × G_Parasutterella_HB	-0.000733405	0.00365337	-0.200748	0.840896	-0.000509365	0.00365362	-0.139414	0.889123	-0.00902449	0.00366873	-2.45984	0.0139	0.991(0.984,0.998)
PC8 × G_Dorea_RNT	0.00327299	0.00365375	0.895788	0.370366	0.00987009	0.0036023	2.73995	0.00614494	-0.00878235	0.00357409	-2.45723	0.0140014	0.991(0.984,0.998)
glasses of water per day × F_Erysipelotrichaceae_RNT	0.0013181	0.00365286	0.360841	0.718218	-0.00418487	0.00366821	-1.14085	0.253934	0.00889719	0.00362446	2.45476	0.0140979	1.009(1.002,1.016)
spread type: any oil based spread vs. never × G_Fusicatenibacter_RNT	-0.0054447	0.00364251	-1.49476	0.134976	-0.00127249	0.00365167	-0.348468	0.727489	-0.00897131	0.00365691	-2.45325	0.0141572	0.991(0.984,0.998)
PC17 × G_Clostridium_sensu_stricto_RNT	-0.00067132	0.00365034	-0.183906	0.854087	0.00210447	0.00365015	0.576544	0.564248	-0.00889305	0.0036293	-2.45035	0.0142718	0.991(0.984,0.998)
cups of coffee per day × G_unclassified_P_Bacteroidetes_HB	-0.00521751	0.00365383	-1.42796	0.153304	-0.0032927	0.00365403	-0.901115	0.367527	0.00894392	0.00365596	2.4464	0.0144292	1.009(1.002,1.016)
coffee type: decaffeinated vs. any other × G_Butyrivibrio_RNT	-0.00798909	0.00365368	-2.18659	0.0287725	-0.00115462	0.00365256	-0.316113	0.751917	-0.00891143	0.00364425	-2.44534	0.0144717	0.991(0.984,0.998)
PC30 × G_unclassified_F_Erysipelotrichaceae_HB	0.00528938	0.00365262	1.44811	0.147587	-0.00387486	0.0036538	-1.0605	0.288917	0.00892326	0.00364913	2.44531	0.0144728	1.009(1.002,1.016)
PC28 × G_Butyricicoccus_RNT	0.00101209	0.00365312	0.277049	0.781743	0.00111109	0.00365161	0.304274	0.76092	-0.00888618	0.00363475	-2.44479	0.0144938	0.991(0.984,0.998)
cereal type: cornflakes/frosties vs. any other × G_unclassified_F_Ruminococcaceae_RNT	0.0025148	0.00365239	0.688534	0.491116	-0.0070489	0.00365873	-1.92659	0.0540301	0.00888587	0.00364375	2.43866	0.0147417	1.009(1.002,1.016)
PC14 × C_Gammaproteobacteria_RNT	-0.00372811	0.00365233	-1.02075	0.307373	-0.00239364	0.00366152	-0.65373	0.513286	-0.00882775	0.00362562	-2.43483	0.0148989	0.991(0.984,0.998)
overall poultry intake × G_Holdemanella_HB	-0.00071631	0.00365334	-0.19607	0.844556	0.000394281	0.00365219	0.107957	0.91403	-0.00886964	0.00365218	-2.42859	0.0151578	0.991(0.984,0.998)
overall oily fish intake × G_unclassified_F_Porphyromonadaceae_RNT	-0.0147016	0.00365409	-4.02332	5.73828e-05	-0.000137593	0.00365433	-0.0376519	0.969965	-0.00890841	0.00367157	-2.42632	0.0152528	0.991(0.984,0.998)
PC12 × O_Rhodospirillales_HB	0.00537314	0.00365099	1.47169	0.141103	-0.00236485	0.00365655	-0.646743	0.517798	-0.00884635	0.0036493	-2.42412	0.0153455	0.991(0.984,0.998)
PC26 × G_Senegalimassilia_HB	0.00200443	0.0036573	0.548062	0.583649	-0.00434707	0.00365134	-1.19054	0.233834	0.0088209	0.00364243	2.42171	0.0154476	1.009(1.002,1.016)
PC16 × F_Peptostreptococcaceae_RNT	-0.00147959	0.00365354	-0.404975	0.685496	0.00286584	0.00367121	0.780626	0.435023	0.00876362	0.00363	2.41422	0.015769	1.009(1.002,1.016)
spread type: butter and margarine spreads vs. oil-based spreads × F_Streptococcaceae_HB	0.000137956	0.00365318	0.0377631	0.969877	0.000141573	0.00365283	0.0387571	0.969084	0.0088052	0.0036594	2.40619	0.0161199	1.009(1.002,1.016)
PC39 × G_unclassified_F_Ruminococcaceae_RNT	-0.000437144	0.00365348	-0.119652	0.904759	-0.00702046	0.0036587	-1.91884	0.0550044	-0.00880025	0.00366208	-2.40308	0.0162578	0.991(0.984,0.998)
never eat wheat vs. no wheat restrictions × G_Sporobacter_RNT	0.00464589	0.00364752	1.27371	0.202766	0.00322018	0.00365013	0.882208	0.377664	0.00870011	0.00362324	2.40119	0.0163416	1.009(1.002,1.016)
milk type: soy milk vs. never × C_Deltaproteobacteria_RNT	0.000145439	0.00365335	0.0398098	0.968245	0.00302994	0.00364727	0.830742	0.40612	0.00871461	0.00363977	2.39428	0.0166532	1.009(1.002,1.016)
temperature of hot drinks × C_Actinobacteria_RNT	0.0210423	0.00365306	5.76019	8.40184e-09	-0.00248135	0.00365307	-0.679251	0.496979	-0.00873831	0.00365278	-2.39224	0.0167461	0.991(0.984,0.998)
bread type: wholemeal/wholegrain vs. white + brown × G_Ruminococcus_HB	-0.0068386	0.00365249	-1.87231	0.0611632	-0.00547938	0.00365082	-1.50086	0.133391	0.00873837	0.00365605	2.39011	0.0168434	1.009(1.002,1.016)
spread type: butter + margarine vs. never × G_Escherichia_Shigella_RNT	-0.00259621	0.00365242	-0.710819	0.477196	0.00118968	0.00364897	0.326032	0.7444	0.00870493	0.00364536	2.38795	0.0169428	1.009(1.002,1.016)
PC24 × G_Streptococcus_RNT	-0.000120197	0.00365365	-0.0328978	0.973756	-0.00623159	0.00366646	-1.69962	0.0892027	0.00877977	0.00367752	2.38742	0.0169673	1.009(1.002,1.016)
PC13 × F_Enterobacteriaceae_HB	-0.000964959	0.00365338	-0.264128	0.791681	9.63081e-05	0.0036517	0.0263735	0.978959	0.00872609	0.00365597	2.38681	0.0169954	1.009(1.002,1.016)
never eat sugar vs. no eggs, dairy, wheat, or sugar restrictions × F_Sutterellaceae_HB	0.00812179	0.00365565	2.22171	0.0263028	0.000835863	0.0036535	0.228784	0.819037	0.00872629	0.00365864	2.38512	0.0170736	1.009(1.002,1.016)
PC26 × G_Bifidobacterium_RNT	0.00202634	0.00365739	0.554039	0.579552	-0.00232038	0.00365315	-0.635174	0.525315	-0.00888223	0.00372632	-2.38365	0.0171419	0.991(0.984,0.998)
PC36 × F_Peptostreptococcaceae_RNT	0.00216698	0.00365356	0.593116	0.553104	0.00300954	0.00367392	0.819165	0.412692	0.00885304	0.00371684	2.38188	0.0172247	1.009(1.002,1.016)
PC20 × F_Rhodospirillaceae_HB	0.00456316	0.00365214	1.24945	0.211502	-0.0018857	0.00365067	-0.516535	0.605481	0.00872191	0.00366406	2.38039	0.0172942	1.009(1.002,1.016)
bread type: wholemeal/wholegrain vs. white + brown × G_Blautia_RNT	-0.00688012	0.00365246	-1.8837	0.0596061	-0.000392021	0.00365361	-0.107297	0.914554	0.00868166	0.00365208	2.37718	0.0174454	1.009(1.002,1.016)
PC5 × G_Dialister_HB	-0.00556564	0.00364996	-1.52485	0.127297	0.00636346	0.00365623	1.74044	0.0817813	0.00866688	0.00364731	2.37624	0.01749	1.009(1.002,1.016)
PC13 × G_Desulfovibrio_RNT	-0.000999599	0.00365336	-0.273611	0.784384	0.00268254	0.00365236	0.734467	0.462664	-0.00867249	0.00365226	-2.37455	0.0175701	0.991(0.984,0.998)
PC58 × G_Parasutterella_HB	-0.000574722	0.00365521	-0.157234	0.875061	-0.000567981	0.00365337	-0.155468	0.876452	0.00880669	0.00371025	2.37361	0.0176151	1.009(1.002,1.016)
milk type: full cream vs. any other × G_unclassified_P_Bacteroidetes_HB	0.00262086	0.00365051	0.717943	0.472792	-0.00330109	0.00365403	-0.90341	0.366309	-0.00869942	0.00366898	-2.37107	0.0177365	0.991(0.984,0.998)
PC36 × G_Anaerostipes_RNT	0.00220469	0.0036535	0.603447	0.546211	-0.00589659	0.00364917	-1.61587	0.106122	0.00867792	0.00366043	2.37074	0.0177526	1.009(1.002,1.016)
PC27 × O_Rhodospirillales_RNT	0.000844741	0.00365347	0.231216	0.817147	-0.00353666	0.00365216	-0.968375	0.332857	0.00865687	0.00365214	2.37036	0.0177709	1.009(1.001,1.016)
PC58 × F_Acidaminococcaceae_HB	-0.000696884	0.00365592	-0.190618	0.848825	0.00292626	0.00366697	0.798004	0.424868	-0.00816667	0.00344647	-2.36958	0.0178084	0.992(0.985,0.999)
PC12 × F_Streptococcaceae_HB	0.0053507	0.00365103	1.46553	0.142776	0.000164662	0.00365297	0.0450763	0.964047	-0.00866865	0.00365834	-2.36956	0.0178093	0.991(0.984,0.999)
never eat eggs vs. no eggs restrictions × P_Lentisphaerae_HB	-0.00141296	0.00367134	-0.384863	0.700339	-4.28269e-05	0.00365235	-0.0117259	0.990644	-0.00945336	0.00399434	-2.36669	0.0179478	0.991(0.983,0.998)
cereal type: cornflakes/frosties vs. any other × G_Acidaminococcus_RNT	0.0024845	0.00365228	0.680261	0.496339	-0.000756436	0.00365683	-0.206856	0.836123	-0.00871086	0.0036829	-2.36522	0.0180193	0.991(0.984,0.998)
PC5 × F_Veillonellaceae_RNT	-0.00546947	0.00365013	-1.49843	0.134021	0.00302593	0.00364926	0.82919	0.406997	-0.0086425	0.00365934	-2.36176	0.0181882	0.991(0.984,0.999)
PC8 × F_Desulfovibrionaceae_HB	0.00322516	0.00365366	0.88272	0.377387	0.00100631	0.00365247	0.275515	0.78292	0.00860853	0.00364626	2.36092	0.0182296	1.009(1.001,1.016)
PC5 × G_Desulfovibrio_HB	-0.00547378	0.00365005	-1.49965	0.133706	-0.00434519	0.00365615	-1.18846	0.234652	0.00857543	0.00363492	2.35918	0.0183154	1.009(1.001,1.016)
PC24 × G_unclassified_F_Porphyromonadaceae_RNT	-0.000158089	0.00365366	-0.0432686	0.965487	-0.000129793	0.00365416	-0.0355192	0.971666	0.00862051	0.00365442	2.35893	0.0183278	1.009(1.001,1.016)
spread type: butter vs. never × G_unclassified_F_Porphyromonadaceae_HB	0.00051987	0.00365408	0.142271	0.886866	0.000747206	0.00365393	0.204494	0.837968	-0.00862276	0.00365807	-2.35719	0.0184139	0.991(0.984,0.999)
PC18 × G_unclassified_F_Erysipelotrichaceae_RNT	-0.014907	0.00365307	-4.08069	4.49026e-05	0.00685348	0.00369071	1.85695	0.0633176	0.00873789	0.00370979	2.35536	0.0185048	1.009(1.001,1.016)
PC1 × F_Peptostreptococcaceae_HB	-0.00606421	0.00365392	-1.65965	0.0969854	-0.00393867	0.00364845	-1.07954	0.280345	0.00861786	0.00366008	2.35456	0.0185448	1.009(1.001,1.016)
PC31 × G_Sporobacter_RNT	-0.00278709	0.00365121	-0.763335	0.445264	0.00329448	0.00364991	0.902619	0.366728	0.00860623	0.00366042	2.35116	0.0187149	1.009(1.001,1.016)
coffee type: ground vs. any other × F_Porphyromonadaceae_RNT	-0.00189769	0.00364985	-0.519937	0.603107	0.00671356	0.00368749	1.82063	0.068663	0.00843071	0.00358637	2.35076	0.018735	1.008(1.001,1.016)
PC14 × G_unclassified_P_Proteobacteria_RNT	-0.00377036	0.00365237	-1.0323	0.301929	-0.00131025	0.00365272	-0.358705	0.719815	-0.00862162	0.00366831	-2.3503	0.0187585	0.991(0.984,0.999)
overall cheese intake × F_Enterobacteriaceae_HB	-0.00566879	0.003654	-1.55139	0.120808	6.12041e-05	0.00365179	0.01676	0.986628	-0.00858296	0.00365693	-2.34704	0.0189231	0.991(0.984,0.999)
PC23 × G_Intestinibacter_RNT	-0.00986016	0.00365507	-2.69766	0.00698279	-0.00064046	0.00365377	-0.175287	0.860854	-0.00849648	0.00362155	-2.34609	0.0189715	0.992(0.985,0.999)
cereal type: muesli vs. any other × G_unclassified_K_Bacteria_HB	-0.00667094	0.00365115	-1.82708	0.0676875	0.00274052	0.00365624	0.749545	0.453529	-0.00858082	0.00365842	-2.3455	0.0190015	0.991(0.984,0.999)
PC39 × F_Ruminococcaceae_RNT	-0.000388153	0.00365333	-0.106246	0.915387	0.000734714	0.00365437	0.201051	0.840659	0.00857453	0.00365712	2.34461	0.0190467	1.009(1.001,1.016)
spread type: butter vs. never × G_unclassified_F_Erysipelotrichaceae_HB	0.000525917	0.00365395	0.143931	0.885555	-0.00379166	0.00365381	-1.03773	0.299398	0.00864907	0.00369192	2.3427	0.0191446	1.009(1.001,1.016)
PC39 × G_Sutterella_RNT	-0.000414615	0.00365337	-0.113489	0.909643	0.000349843	0.00365168	0.0958033	0.923677	0.00853086	0.00364168	2.34256	0.019152	1.009(1.001,1.016)
PC20 × O_Lactobacillales_HB	0.00461681	0.00365216	1.26413	0.206182	-0.00147454	0.00365135	-0.403834	0.686335	-0.00856974	0.00366333	-2.33933	0.0193185	0.991(0.984,0.999)
PC3 × G_unclassified_C_Clostridia_HB	-0.0115302	0.00365399	-3.15551	0.0016022	0.0066505	0.00366239	1.81589	0.0693875	-0.00858986	0.00367248	-2.33898	0.0193364	0.991(0.984,0.999)
spread type: butter vs. any other × O_Rhodospirillales_RNT	0.000315893	0.00365193	0.0865001	0.931069	-0.00347441	0.00365203	-0.951365	0.341419	-0.0085461	0.0036551	-2.33813	0.0193803	0.991(0.984,0.999)
bread type: wholemeal/wholegrain vs. any other × O_Clostridiales_RNT	-0.00414215	0.00365063	-1.13464	0.256526	8.66286e-07	0.00365301	0.000237143	0.999811	0.00850814	0.00363927	2.33787	0.0193938	1.009(1.001,1.016)
PC46 × G_Bifidobacterium_RNT	-9.39331e-05	0.00365299	-0.025714	0.979485	-0.00240417	0.00365308	-0.658122	0.51046	0.00856656	0.00366651	2.33644	0.0194685	1.009(1.001,1.016)
PC19 × G_Acidaminococcus_RNT	-0.00803366	0.00365375	-2.19874	0.0278961	-0.000846222	0.00365712	-0.231391	0.817011	0.00849294	0.00364043	2.33295	0.0196506	1.009(1.001,1.016)
PC42 × G_Holdemanella_HB	-0.00270787	0.00365435	-0.741	0.458693	0.000386375	0.00365212	0.105795	0.915745	0.00847852	0.00363654	2.33148	0.019728	1.009(1.001,1.016)
PC54 × G_unclassified_O_Bacteroidales_HB	0.000995039	0.00365437	0.272288	0.785401	-0.00436831	0.00366214	-1.19283	0.232936	0.00860235	0.00369487	2.32819	0.0199022	1.009(1.001,1.016)
PC29 × G_Akkermansia_HB	-0.00442793	0.00364995	-1.21315	0.225074	0.00394615	0.00365462	1.07977	0.280245	-0.00850666	0.00365383	-2.32815	0.0199041	0.992(0.984,0.999)
spread type: butter + margarine vs. never × G_Victivallis_HB	-0.0025953	0.00365243	-0.71057	0.477351	9.53217e-05	0.00365265	0.0260966	0.97918	0.00848495	0.00364862	2.32552	0.020044	1.009(1.001,1.016)
PC7 × G_Escherichia_Shigella_RNT	0.0115579	0.00365309	3.16387	0.00155686	0.00123957	0.00364849	0.339749	0.734046	-0.00847254	0.00364454	-2.32472	0.0200869	0.992(0.985,0.999)
PC19 × G_Sporobacter_HB	-0.00800314	0.00365372	-2.19041	0.0284945	0.00123395	0.0036524	0.337846	0.735479	-0.008461	0.00365657	-2.31392	0.0206722	0.992(0.984,0.999)
spread type: butter + margarine vs. never × O_Lactobacillales_RNT	-0.00255502	0.00365248	-0.699531	0.48422	-0.0025183	0.00365555	-0.688897	0.490888	0.00846464	0.00366309	2.31079	0.0208442	1.009(1.001,1.016)
overall oily fish intake × G_Parasutterella_HB	-0.0147092	0.00365415	-4.02533	5.68944e-05	-0.000574998	0.0036532	-0.157395	0.874933	-0.00844055	0.00365452	-2.30962	0.0209091	0.992(0.985,0.999)
PC42 × G_Paraprevotella_RNT	-0.00267727	0.00365428	-0.732639	0.463778	8.9407e-05	0.00365363	0.0244707	0.980477	-0.00839307	0.00363721	-2.30755	0.021024	0.992(0.985,0.999)
spread type: butter vs. never × G_unclassified_K_Bacteria_HB	0.000381264	0.00365398	0.104342	0.916898	0.00277962	0.00365649	0.760188	0.447142	-0.00832716	0.0036115	-2.30573	0.0211255	0.992(0.985,0.999)
PC30 × G_Alloprevotella_HB	0.00529691	0.00365257	1.45018	0.147007	-0.00236817	0.00365687	-0.647594	0.517248	-0.00841821	0.00365109	-2.30567	0.0211289	0.992(0.985,0.999)
PC39 × G_Holdemanella_HB	-0.000434624	0.00365341	-0.118964	0.905304	0.000366778	0.00365218	0.100427	0.920005	0.00837936	0.00363695	2.30395	0.0212254	1.008(1.001,1.016)
never eat sugar vs. no sugar restrictions × C_Gammaproteobacteria_RNT	0.0137372	0.00364981	3.76382	0.000167338	-0.00261618	0.00366352	-0.714116	0.475156	0.00838874	0.0036416	2.30358	0.0212461	1.008(1.001,1.016)
glasses of water per day × O_Selenomonadales_RNT	0.00134735	0.00365289	0.368846	0.712242	-0.00677684	0.00364676	-1.85832	0.0631237	0.00841503	0.00365509	2.30228	0.0213193	1.008(1.001,1.016)
overall beef intake × F_Enterococcaceae_HB	0.00458375	0.003655	1.2541	0.209804	0.00404107	0.00364858	1.10757	0.268046	0.00840913	0.0036533	2.30179	0.0213469	1.008(1.001,1.016)
bread type: wholemeal/wholegrain vs. white + brown × O_Selenomonadales_RNT	-0.00686507	0.00365249	-1.87956	0.0601683	-0.00677138	0.00364667	-1.85687	0.06333	-0.00839487	0.00364777	-2.30137	0.0213708	0.992(0.985,0.999)
PC23 × C_Gammaproteobacteria_RNT	-0.00985267	0.00365505	-2.69564	0.00702546	-0.00235919	0.00366091	-0.644428	0.519298	0.00838548	0.00364433	2.30096	0.0213936	1.008(1.001,1.016)
PC27 × G_Sporobacter_HB	0.000834353	0.00365348	0.228372	0.819357	0.00129248	0.00365247	0.353865	0.72344	0.00839485	0.00365016	2.29986	0.0214562	1.008(1.001,1.016)
bread type: wholemeal/wholegrain vs. white + brown × F_Peptostreptococcaceae_RNT	-0.00688763	0.00365251	-1.88572	0.0593323	0.00287974	0.003671	0.784455	0.432773	0.00846125	0.0036806	2.29888	0.0215118	1.008(1.001,1.016)
PC31 × G_Sporobacter_HB	-0.00277147	0.0036512	-0.759056	0.447819	0.00120578	0.00365248	0.330127	0.741304	-0.0083901	0.00364972	-2.29884	0.0215143	0.992(0.985,0.999)
PC24 × G_Ruminococcus_HB	-0.000149343	0.00365365	-0.0408749	0.967396	-0.00545489	0.00365072	-1.49419	0.135125	0.00841454	0.00366233	2.29759	0.0215851	1.008(1.001,1.016)
PC39 × F_Lachnospiraceae_RNT	-0.000406814	0.0036534	-0.111352	0.911337	-0.00533887	0.00365646	-1.46012	0.144257	-0.00840097	0.00366065	-2.29494	0.0217366	0.992(0.985,0.999)
PC16 × C_Deltaproteobacteria_HB	-0.00149771	0.0036535	-0.409938	0.681851	-0.00440962	0.00364955	-1.20826	0.226946	0.0083951	0.00366095	2.29315	0.0218394	1.008(1.001,1.016)
PC29 × G_Victivallis_HB	-0.00446077	0.00364991	-1.22216	0.221648	6.11487e-05	0.00365268	0.0167408	0.986643	-0.00835523	0.00364624	-2.29146	0.0219366	0.992(0.985,0.999)
spread type: butter vs. any other × G_unclassified_F_Prevotellaceae_RNT	0.000370916	0.00365205	0.101564	0.919103	0.00444766	0.00364	1.22189	0.221751	-0.00827451	0.00361805	-2.28701	0.0221952	0.992(0.985,0.999)
PC31 × O_Lactobacillales_HB	-0.00274834	0.00365127	-0.752707	0.451626	-0.00144017	0.00365133	-0.394424	0.693268	0.00831333	0.00363584	2.28649	0.0222254	1.008(1.001,1.016)
PC5 × G_unclassified_P_Proteobacteria_HB	-0.00546569	0.00365001	-1.49744	0.134278	0.00500017	0.00364912	1.37024	0.170612	-0.00833922	0.0036476	-2.28622	0.0222412	0.992(0.985,0.999)
PC26 × G_unclassified_F_Prevotellaceae_RNT	0.00176354	0.00365749	0.482171	0.629685	0.00462681	0.00363976	1.27118	0.203663	-0.00858041	0.00375431	-2.28548	0.0222846	0.991(0.984,0.999)
pieces of dried fruit per day × G_unclassified_F_Erysipelotrichaceae_RNT	-0.00661158	0.00365316	-1.80982	0.0703232	0.00673083	0.0036888	1.82466	0.0680519	0.00847891	0.00370992	2.28547	0.0222852	1.009(1.001,1.016)
PC43 × G_unclassified_C_Clostridia_HB	0.00351652	0.00365191	0.962928	0.335584	0.00667395	0.00366254	1.82222	0.0684218	-0.00834356	0.00365996	-2.27969	0.0226262	0.992(0.985,0.999)
PC44 × G_Escherichia_Shigella_RNT	0.00447229	0.00367128	1.21818	0.223154	0.00126472	0.00364859	0.346634	0.728866	-0.00819328	0.00359426	-2.27955	0.0226345	0.992(0.985,0.999)
tablespoons of cooked vegetables per day × G_Coprobacter_RNT	-0.000666095	0.0036535	-0.182317	0.855334	-0.00615792	0.00367983	-1.67343	0.0942433	-0.00834242	0.00366287	-2.27756	0.0227528	0.992(0.985,0.999)
PC54 × G_Alloprevotella_RNT	0.000979812	0.00365427	0.268128	0.788601	0.000122075	0.00365377	0.0334107	0.973347	0.00830012	0.00364507	2.27708	0.0227814	1.008(1.001,1.016)
frequency of adding salt to food × G_Intestinibacter_RNT	0.000313567	0.00365288	0.085841	0.931593	-0.000688621	0.00365343	-0.188486	0.850496	-0.00832308	0.00365616	-2.27646	0.0228187	0.992(0.985,0.999)
PC36 × F_Enterobacteriaceae_HB	0.00220703	0.00365352	0.604084	0.545788	4.20064e-05	0.00365178	0.011503	0.990822	-0.00832561	0.00365739	-2.27638	0.0228235	0.992(0.985,0.999)
PC54 × G_unclassified_F_Lachnospiraceae_RNT	0.000999865	0.00365418	0.273622	0.784375	-0.00395244	0.00364641	-1.08393	0.278398	-0.008367	0.00367746	-2.27521	0.0228933	0.992(0.985,0.999)
overall oily fish intake × G_Parasutterella_RNT	-0.0146801	0.00365413	-4.0174	5.88441e-05	0.00161666	0.00365065	0.442843	0.65788	0.00835347	0.00367159	2.27516	0.0228961	1.008(1.001,1.016)
PC14 × G_unclassified_C_Clostridia_HB	-0.0037437	0.00365234	-1.02501	0.305357	0.00669553	0.00366238	1.82819	0.0675209	-0.00831977	0.00365721	-2.2749	0.0229121	0.992(0.985,0.999)
cups of tea per day × G_unclassified_F_Porphyromonadaceae_RNT	-0.00324432	0.00365246	-0.888257	0.374403	-2.56553e-05	0.00365401	-0.00702113	0.994398	-0.0082773	0.00363926	-2.27444	0.0229394	0.992(0.985,0.999)
overall pork intake × C_Gammaproteobacteria_HB	-0.00477159	0.00365378	-1.30593	0.191575	-0.00124424	0.00365125	-0.340772	0.733275	-0.00834533	0.00366996	-2.27396	0.0229686	0.992(0.985,0.999)
PC20 × G_Butyricicoccus_RNT	0.0045829	0.00365212	1.25486	0.209529	0.0010418	0.0036521	0.285261	0.775444	0.00827379	0.00364265	2.27136	0.023125	1.008(1.001,1.016)
PC24 × G_Faecalitalea_HB	-0.000174283	0.00365364	-0.0477013	0.961954	-0.00392639	0.00365544	-1.07412	0.282768	0.0082613	0.00364436	2.26688	0.0233978	1.008(1.001,1.016)
PC17 × F_Ruminococcaceae_RNT	-0.000642463	0.00365051	-0.175993	0.8603	0.000940779	0.00365579	0.257339	0.796917	0.00813178	0.00358796	2.26641	0.0234263	1.008(1.001,1.015)
never eat sugar vs. no sugar restrictions × G_Streptococcus_HB	0.0137096	0.00364981	3.75625	0.000172482	0.00462049	0.00365646	1.26365	0.206356	0.00827208	0.00365312	2.26439	0.0235503	1.008(1.001,1.016)
PC10 × G_Gemmiger_HB	-0.0049247	0.00363949	-1.35313	0.176014	0.00195997	0.00365581	0.536124	0.591873	-0.00836843	0.00369792	-2.26301	0.0236349	0.992(0.984,0.999)
PC18 × G_Fusicatenibacter_RNT	-0.0148588	0.00365299	-4.06758	4.75048e-05	-0.00130856	0.00365164	-0.35835	0.720082	-0.00826609	0.00365472	-2.26176	0.0237125	0.992(0.985,0.999)
PC44 × G_Bifidobacterium_HB	0.00448912	0.00367161	1.22266	0.22146	0.00569695	0.00366094	1.55614	0.119674	-0.00835589	0.00369504	-2.26138	0.0237356	0.992(0.984,0.999)
cereal type: cornflakes/frosties vs. any other × G_Ruminococcus_HB	0.00248187	0.00365238	0.67952	0.496808	-0.0054931	0.00365079	-1.50464	0.132418	-0.00827017	0.00365796	-2.26087	0.0237674	0.992(0.985,0.999)
PC54 × G_Streptococcus_HB	0.000999286	0.00365416	0.273465	0.784495	0.00465856	0.00365653	1.27404	0.20265	0.00818742	0.00362578	2.25811	0.0239387	1.008(1.001,1.015)
never eat wheat vs. no wheat restrictions × G_Bifidobacterium_HB	0.00468415	0.00364743	1.28423	0.19906	0.00578131	0.0036611	1.57912	0.114308	-0.00819192	0.00362984	-2.25683	0.0240189	0.992(0.985,0.999)
PC1 × C_Gammaproteobacteria_RNT	-0.0060683	0.00365392	-1.66076	0.096761	-0.00247465	0.00366202	-0.675763	0.499191	-0.00824757	0.00365616	-2.2558	0.0240831	0.992(0.985,0.999)
PC46 × G_unclassified_K_Bacteria_RNT	-9.10657e-05	0.00365299	-0.0249291	0.980112	-0.00335131	0.0036513	-0.917841	0.358702	0.00823768	0.00365186	2.25575	0.0240865	1.008(1.001,1.016)
cereal type: cornflakes/frosties vs. any other × G_unclassified_C_Clostridia_HB	0.0024867	0.00365228	0.680864	0.495958	0.00669738	0.00366247	1.82865	0.0674524	-0.00821645	0.0036429	-2.25547	0.0241037	0.992(0.985,0.999)
overall cheese intake × G_Sporobacter_HB	-0.005605	0.00365397	-1.53395	0.125042	0.00133852	0.00365272	0.366444	0.714034	0.00822763	0.00364994	2.25418	0.0241847	1.008(1.001,1.016)
overall pork intake × G_Ruminococcus_RNT	-0.00477501	0.00365384	-1.30684	0.191265	-0.000468142	0.00365523	-0.128074	0.89809	0.00821075	0.00364911	2.25007	0.0244446	1.008(1.001,1.015)
PC39 × G_Parasutterella_HB	-0.000434298	0.00365341	-0.118875	0.905375	-0.00047944	0.00365367	-0.131222	0.8956	0.00828869	0.00368509	2.24925	0.0244966	1.008(1.001,1.016)
milk type: skimmed, semi-skimmed, full cream (QT) × G_unclassified_F_Erysipelotrichaceae_RNT	-0.00123861	0.00365311	-0.339056	0.734568	0.00683899	0.00368926	1.85376	0.0637739	-0.00824377	0.00366618	-2.2486	0.0245382	0.992(0.985,0.999)
overall pork intake × G_Faecalitalea_HB	-0.00474384	0.00365379	-1.29833	0.194173	-0.00392376	0.00365546	-1.0734	0.283093	-0.00818649	0.00364155	-2.24808	0.0245711	0.992(0.985,0.999)
PC3 × G_Desulfovibrio_HB	-0.0115742	0.00365396	-3.16758	0.00153712	-0.00436642	0.00365631	-1.19422	0.232393	-0.00819287	0.00364536	-2.24748	0.0246095	0.992(0.985,0.999)
PC29 × G_Clostridium_sensu_stricto_HB	-0.00441163	0.00364999	-1.20867	0.226791	0.00701044	0.00364737	1.92205	0.0545992	-0.00815994	0.00363127	-2.24713	0.0246318	0.992(0.985,0.999)
milk type: skimmed, semi-skimmed, full cream (QT) × O_Selenomonadales_RNT	-0.00128257	0.00365319	-0.351083	0.725526	-0.00676941	0.00364672	-1.8563	0.0634106	-0.0081794	0.00364266	-2.24545	0.0247395	0.992(0.985,0.999)
slices of bread per week × G_Clostridium_XVIII_RNT	-0.00308076	0.00365326	-0.843292	0.399065	-0.00659889	0.00364966	-1.80809	0.0705932	-0.0081763	0.00364256	-2.24466	0.02479	0.992(0.985,0.999)
overall cheese intake × G_unclassified_P_Firmicutes_HB	-0.00559956	0.00365391	-1.53249	0.125402	0.00720501	0.00365628	1.97058	0.0487717	-0.00820196	0.00365413	-2.24457	0.0247955	0.992(0.985,0.999)
PC24 × G_Intestinibacter_HB	-0.000181208	0.00365361	-0.049597	0.960444	0.00248201	0.00363458	0.682887	0.494678	-0.00830205	0.00369876	-2.24455	0.0247971	0.992(0.985,0.999)
PC35 × G_unclassified_F_Porphyromonadaceae_RNT	-0.00790149	0.00365185	-2.1637	0.0304877	-0.000113943	0.00365406	-0.0311825	0.975124	-0.00813601	0.00363005	-2.24129	0.0250072	0.992(0.985,0.999)
PC18 × G_Clostridium_sensu_stricto_RNT	-0.0148355	0.00365299	-4.06119	4.88228e-05	0.00206697	0.0036504	0.566231	0.571237	-0.00813699	0.00363572	-2.23807	0.0252167	0.992(0.985,0.999)
PC52 × F_Veillonellaceae_RNT	0.0107221	0.00364846	2.93881	0.00329475	0.00304843	0.00364901	0.835414	0.403485	-0.00816263	0.00365417	-2.23378	0.0254973	0.992(0.985,0.999)
overall pork intake × G_Clostridium_sensu_stricto_HB	-0.00480001	0.00365381	-1.3137	0.188948	0.00702534	0.00364729	1.92618	0.0540821	0.00814192	0.00364723	2.23236	0.0255913	1.008(1.001,1.015)
never eat eggs vs. no eggs restrictions × G_Butyricicoccus_RNT	-0.00166457	0.0036776	-0.452625	0.650819	0.00104569	0.00365209	0.286326	0.774628	-0.00906755	0.00406555	-2.23034	0.0257249	0.991(0.983,0.999)
PC29 × G_Collinsella_HB	-0.00446867	0.00364986	-1.22434	0.220824	0.00134822	0.00365553	0.368816	0.712265	0.00811068	0.00363743	2.22978	0.025762	1.008(1.001,1.015)
PC20 × G_Faecalitalea_HB	0.00459288	0.00365212	1.25759	0.208538	-0.00394816	0.00365552	-1.08005	0.280118	0.00812125	0.00364906	2.22557	0.0260427	1.008(1.001,1.015)
PC28 × O_Selenomonadales_RNT	0.000962836	0.00365308	0.263568	0.792113	-0.00676305	0.0036468	-1.85452	0.0636653	-0.008109	0.00364597	-2.2241	0.0261419	0.992(0.985,0.999)
PC43 × G_Streptococcus_RNT	0.00350136	0.0036519	0.958778	0.337671	-0.0062372	0.00366656	-1.7011	0.0889236	0.00809572	0.00364404	2.22164	0.026308	1.008(1.001,1.015)
never eat sugar vs. no eggs, dairy, wheat, or sugar restrictions × G_Prevotella_RNT	0.00813104	0.00365569	2.22422	0.0261339	-0.00787105	0.00365597	-2.15293	0.031324	0.00814425	0.00366974	2.2193	0.0264664	1.008(1.001,1.015)
PC14 × G_Parasutterella_RNT	-0.00378362	0.00365233	-1.03595	0.300226	0.00155806	0.00365081	0.42677	0.669547	0.00805199	0.00362878	2.21893	0.0264916	1.008(1.001,1.015)
PC19 × F_Lachnospiraceae_RNT	-0.00804375	0.00365383	-2.20146	0.0277035	-0.00542058	0.00365677	-1.48234	0.13825	-0.00812075	0.00365981	-2.2189	0.0264936	0.992(0.985,0.999)
PC8 × G_Dialister_HB	0.00324672	0.00365366	0.888623	0.374206	0.00632075	0.00365615	1.7288	0.0838452	0.00813245	0.00366948	2.21624	0.0266748	1.008(1.001,1.015)
PC40 × G_Alloprevotella_RNT	-0.00502822	0.0036517	-1.37695	0.168527	7.24387e-05	0.00365349	0.0198272	0.984181	-0.00811481	0.00366487	-2.21422	0.0268139	0.992(0.985,0.999)
PC39 × G_Akkermansia_HB	-0.000399966	0.00365336	-0.109479	0.912823	0.00395808	0.00365461	1.08304	0.278792	0.00810057	0.00365961	2.21351	0.0268627	1.008(1.001,1.015)
PC39 × G_Collinsella_HB	-0.00040107	0.00365335	-0.109781	0.912583	0.0013429	0.00365553	0.367361	0.71335	0.00808681	0.0036613	2.20873	0.0271936	1.008(1.001,1.015)
PC32 × G_unclassified_P_Proteobacteria_RNT	-9.96544e-05	0.00365266	-0.0272827	0.978234	-0.00128805	0.00365262	-0.352636	0.724361	0.00813948	0.00368706	2.20758	0.0272735	1.008(1.001,1.015)
spread type: butter + margarine vs. never × G_unclassified_F_Lachnospiraceae_RNT	-0.00259245	0.00365241	-0.709791	0.477834	-0.003961	0.00364628	-1.08631	0.27734	-0.00805172	0.00364829	-2.20698	0.0273152	0.992(0.985,0.999)
overall cheese intake × O_Lactobacillales_RNT	-0.00567257	0.00365399	-1.55243	0.120559	-0.00261524	0.00365587	-0.715354	0.47439	-0.00803812	0.0036547	-2.1994	0.0278498	0.992(0.985,0.999)
overall lamb/mutton intake × G_unclassified_K_Bacteria_RNT	0.00464562	0.00365356	1.27153	0.20354	-0.00335991	0.00365124	-0.92021	0.357463	0.00802707	0.00365009	2.19914	0.0278678	1.008(1.001,1.015)
PC20 × G_Lactococcus_HB	0.00461022	0.00365215	1.26233	0.206829	0.00105445	0.00365022	0.288874	0.772678	-0.00800637	0.00364145	-2.19868	0.0279008	0.992(0.985,0.999)
bowls of cereal per week × G_Intestinibacter_HB	-0.00384021	0.00365245	-1.05141	0.293072	0.00237766	0.00363659	0.653816	0.51323	0.00800157	0.00364186	2.19711	0.0280125	1.008(1.001,1.015)
PC81 × G_unclassified_F_Prevotellaceae_HB	0.000715331	0.003654	0.195767	0.844793	-9.59954e-05	0.00365288	-0.0262794	0.979035	0.00831931	0.00379049	2.19478	0.0281791	1.008(1.001,1.016)
PC28 × G_Acidaminococcus_HB	0.00102654	0.00365314	0.281002	0.778709	-0.0038914	0.00365621	-1.06433	0.287181	-0.00798749	0.00364244	-2.19289	0.028315	0.992(0.985,0.999)
spread type: any oil based spread vs. never × G_Intestinibacter_RNT	-0.00537888	0.0036427	-1.47662	0.139778	-0.000601412	0.00365398	-0.164591	0.869266	-0.00823005	0.00375685	-2.19068	0.0284752	0.992(0.984,0.999)
PC23 × G_Akkermansia_HB	-0.00982624	0.00365505	-2.6884	0.00717953	0.00396536	0.00365462	1.08502	0.277911	-0.00799572	0.00365666	-2.18662	0.0287702	0.992(0.985,0.999)
PC81 × G_unclassified_O_Bacteroidales_HB	0.000573225	0.00365174	0.156973	0.875266	-0.00434611	0.00366196	-1.18683	0.235296	-0.00776772	0.00355802	-2.18316	0.0290241	0.992(0.985,0.999)
overall processed meat intake × O_Rhodospirillales_HB	0.00507792	0.00365245	1.39028	0.164444	-0.00242769	0.00365678	-0.663887	0.506762	0.00795631	0.003648	2.181	0.029183	1.008(1.001,1.015)
spread type: butter vs. any other × O_Clostridiales_RNT	0.000310054	0.00365204	0.0848989	0.932342	-9.0448e-05	0.00365304	-0.0247597	0.980247	-0.00797118	0.00365755	-2.17938	0.0293037	0.992(0.985,0.999)
PC39 × G_Dorea_RNT	-0.00037462	0.00365334	-0.102542	0.918327	0.00982353	0.00360238	2.72695	0.00639222	-0.00792677	0.0036381	-2.17882	0.0293449	0.992(0.985,0.999)
glasses of water per day × C_Actinobacteria_RNT	0.00133282	0.00365283	0.364874	0.715206	-0.00261565	0.00365269	-0.716088	0.473937	-0.00797023	0.00365845	-2.17858	0.0293628	0.992(0.985,0.999)
overall cheese intake × G_Alistipes_RNT	-0.00565136	0.00365389	-1.54667	0.121943	-0.00537076	0.00360882	-1.48823	0.13669	-0.00790493	0.00362852	-2.17855	0.0293648	0.992(0.985,0.999)
overall non-oily fish intake × G_Parasutterella_HB	0.00258328	0.003652	0.707359	0.479344	-0.000548361	0.00365322	-0.150103	0.880683	-0.00795146	0.00365007	-2.17844	0.0293733	0.992(0.985,0.999)
cups of coffee per day × G_Victivallis_HB	-0.00524241	0.00365379	-1.43479	0.151348	0.000115043	0.00365266	0.0314958	0.974874	0.00794777	0.00364879	2.1782	0.0293915	1.008(1.001,1.015)
PC7 × G_Dorea_RNT	0.0115053	0.00365313	3.14945	0.0016358	0.00979024	0.00360357	2.71681	0.0065914	0.00780012	0.00358365	2.17659	0.0295113	1.008(1.001,1.015)
PC33 × C_Deltaproteobacteria_HB	0.0130378	0.00364953	3.57246	0.000353648	-0.00448857	0.00364964	-1.22987	0.218746	-0.00797217	0.00366327	-2.17624	0.029537	0.992(0.985,0.999)
spread type: butter and margarine spreads vs. oil-based spreads × O_Selenomonadales_RNT	0.0001018	0.00365327	0.0278656	0.977769	-0.00678301	0.00364677	-1.86	0.0628848	-0.00790989	0.00364024	-2.17291	0.0297874	0.992(0.985,0.999)
PC14 × G_Parasutterella_HB	-0.00374528	0.00365231	-1.02545	0.305149	-0.000565742	0.0036533	-0.154858	0.876933	-0.00795551	0.00366135	-2.17283	0.0297929	0.992(0.985,0.999)
PC4 × G_Bifidobacterium_RNT	0.00957787	0.00365222	2.62248	0.0087292	-0.00240242	0.00365306	-0.657646	0.510766	0.00794667	0.00365897	2.17184	0.029868	1.008(1.001,1.015)
PC81 × G_Escherichia_Shigella_HB	0.000728421	0.00365404	0.199346	0.841992	0.00035664	0.00365257	0.0976408	0.922218	0.00765305	0.00352444	2.17142	0.0298992	1.008(1.001,1.015)
overall lamb/mutton intake × F_Peptostreptococcaceae_HB	0.00460705	0.00365353	1.26099	0.207314	-0.00392675	0.00364841	-1.07629	0.281797	-0.00792105	0.00364809	-2.17129	0.0299094	0.992(0.985,0.999)
PC8 × G_Fusicatenibacter_RNT	0.00322874	0.00365367	0.883698	0.376859	-0.00122528	0.00365186	-0.335523	0.73723	0.00792507	0.00365024	2.17111	0.029923	1.008(1.001,1.015)
spread type: butter vs. any other × C_Alphaproteobacteria_RNT	0.000395567	0.00365203	0.108314	0.913746	0.00250057	0.00365098	0.684903	0.493405	-0.00786873	0.00362526	-2.17053	0.029967	0.992(0.985,0.999)
PC54 × F_Sutterellaceae_HB	0.00100216	0.00365427	0.274243	0.783898	0.000903818	0.00365356	0.247381	0.804614	-0.00796921	0.00367545	-2.16823	0.0301414	0.992(0.985,0.999)
overall beef intake × G_unclassified_C_Clostridia_HB	0.00458906	0.00365492	1.25558	0.209267	0.00668388	0.00366242	1.82499	0.0680023	0.0079583	0.00367326	2.16655	0.0302693	1.008(1.001,1.015)
PC7 × G_Phascolarctobacterium_RNT	0.0115178	0.00365305	3.15293	0.00161639	-0.00100098	0.00365321	-0.274	0.784085	-0.00792389	0.0036575	-2.16648	0.0302748	0.992(0.985,0.999)
PC13 × G_Eisenbergiella_HB	-0.000940805	0.00365337	-0.257517	0.796779	0.00101697	0.00365102	0.278545	0.780594	-0.00786432	0.003633	-2.16469	0.0304115	0.992(0.985,0.999)
PC23 × G_Eisenbergiella_HB	-0.00987743	0.0036551	-2.70237	0.00688475	0.000937757	0.00365157	0.256809	0.797326	-0.00795361	0.00367534	-2.16405	0.0304606	0.992(0.985,0.999)
PC20 × G_Veillonella_RNT	0.00462622	0.0036521	1.26673	0.205253	0.00204703	0.00365094	0.560687	0.575011	-0.00788014	0.00364297	-2.16311	0.0305326	0.992(0.985,0.999)
pieces of fresh fruit per day × G_unclassified_P_Proteobacteria_RNT	-0.0103179	0.00365326	-2.82431	0.00473827	-0.00124092	0.0036524	-0.339756	0.73404	0.00792964	0.00366628	2.16286	0.0305521	1.008(1.001,1.015)
PC13 × G_unclassified_F_Erysipelotrichaceae_RNT	-0.000979248	0.00365336	-0.26804	0.788668	0.00676688	0.00368856	1.83456	0.0665713	-0.00795258	0.00367981	-2.16114	0.0306846	0.992(0.985,0.999)
cereal type: cornflakes/frosties vs. any other × G_unclassified_P_Proteobacteria_RNT	0.00246121	0.00365237	0.673868	0.500395	-0.00117167	0.00365241	-0.320794	0.748367	0.00784073	0.00362825	2.16102	0.0306937	1.008(1.001,1.015)
spread type: butter vs. never × G_unclassified_F_Lachnospiraceae_RNT	0.000442165	0.00365372	0.121018	0.903677	-0.00394392	0.00364641	-1.08159	0.279435	0.00793296	0.00367858	2.15653	0.0310426	1.008(1.001,1.015)
overall beef intake × F_Sutterellaceae_HB	0.004623	0.00365496	1.26486	0.205923	0.000928178	0.00365357	0.254047	0.799459	-0.00789139	0.00365989	-2.15618	0.0310696	0.992(0.985,0.999)
cups of tea per day × G_unclassified_C_Clostridia_HB	-0.00328093	0.00365252	-0.898266	0.369044	0.00664861	0.00366238	1.81538	0.069465	-0.00787855	0.00365521	-2.15543	0.0311282	0.992(0.985,0.999)
never eat wheat vs. no eggs, dairy, wheat, or sugar restrictions × F_Peptostreptococcaceae_HB	0.00613275	0.00364041	1.68463	0.0920592	-0.00403463	0.00364804	-1.10597	0.268739	0.00789152	0.00366275	2.15454	0.0311982	1.008(1.001,1.015)
PC11 × G_Senegalimassilia_HB	-0.00113953	0.00365256	-0.311982	0.755054	-0.00432471	0.00365135	-1.18442	0.236249	0.00785967	0.00364934	2.15373	0.0312617	1.008(1.001,1.015)
PC42 × G_Sutterella_RNT	-0.00270808	0.00365435	-0.741056	0.45866	0.00024843	0.0036518	0.0680296	0.945762	0.00779476	0.00361922	2.15371	0.0312627	1.008(1.001,1.015)
overall beef intake × G_Butyrivibrio_HB	0.00463758	0.00365496	1.26884	0.204496	0.00170122	0.00365185	0.465853	0.641321	0.00789763	0.00366788	2.15319	0.0313039	1.008(1.001,1.015)
cereal type: biscuit cereal vs. any other × G_Sutterella_RNT	0.00280436	0.00364938	0.768448	0.442221	0.000286471	0.00365185	0.0784454	0.937474	-0.00796593	0.00370444	-2.15037	0.0315257	0.992(0.985,0.999)
PC26 × G_unclassified_F_Porphyromonadaceae_RNT	0.00200492	0.00365726	0.548203	0.583553	-4.33879e-05	0.00365396	-0.0118742	0.990526	-0.00788427	0.00366932	-2.1487	0.031658	0.992(0.985,0.999)
PC13 × G_Acidaminococcus_RNT	-0.000992105	0.00365334	-0.271562	0.785959	-0.00077308	0.0036568	-0.211409	0.832568	-0.00783124	0.00365298	-2.1438	0.0320492	0.992(0.985,0.999)
tablespoons of cooked vegetables per day × G_unclassified_P_Firmicutes_HB	-0.000690521	0.00365352	-0.189002	0.850091	0.00722431	0.00365639	1.9758	0.0481772	0.00784075	0.00366486	2.13944	0.0324002	1.008(1.001,1.015)
never eat wheat vs. no eggs, dairy, wheat, or sugar restrictions × G_Akkermansia_HB	0.00607024	0.00364079	1.66728	0.0954578	0.00395197	0.00365464	1.08136	0.279538	0.00782337	0.00365683	2.13939	0.0324044	1.008(1.001,1.015)
coffee type: ground vs. any other × C_Deltaproteobacteria_RNT	-0.00192257	0.00364997	-0.526737	0.598376	0.00315334	0.00364643	0.864775	0.387162	-0.00775219	0.00362604	-2.13792	0.0325232	0.992(0.985,0.999)
milk type: skimmed, semi-skimmed, full cream (QT) × G_Blautia_RNT	-0.00129758	0.00365318	-0.355193	0.722445	-0.000470445	0.00365334	-0.128771	0.897539	-0.00782137	0.0036585	-2.13786	0.0325279	0.992(0.985,0.999)
PC3 × G_Butyrivibrio_HB	-0.0115684	0.00365398	-3.16596	0.0015457	0.00173099	0.00365179	0.474011	0.635492	-0.0077819	0.00364018	-2.13778	0.0325345	0.992(0.985,0.999)
PC42 × C_Deltaproteobacteria_HB	-0.00272731	0.0036544	-0.746308	0.455482	-0.00447013	0.00364948	-1.22487	0.220624	-0.00779152	0.00364508	-2.13754	0.032554	0.992(0.985,0.999)
spread type: any oil based spread vs. never × G_unclassified_F_Coriobacteriaceae_HB	-0.00542652	0.00364255	-1.48976	0.136288	0.00610169	0.00367236	1.66152	0.0966096	-0.00786061	0.0036806	-2.13568	0.0327052	0.992(0.985,0.999)
PC17 × G_Gemmiger_HB	-0.000692779	0.00365022	-0.189791	0.849473	0.001896	0.0036559	0.518615	0.60403	0.00780322	0.0036595	2.13232	0.0329804	1.008(1.001,1.015)
never eat eggs vs. no eggs restrictions × G_Sporobacter_RNT	-0.0014799	0.0036711	-0.403123	0.686858	0.00324685	0.00365004	0.889537	0.373714	-0.00818879	0.00384172	-2.13154	0.0330446	0.992(0.984,0.999)
bread type: white vs. any other × G_Sporobacter_HB	0.00189475	0.00365345	0.518619	0.604026	0.00126263	0.00365252	0.345688	0.729577	-0.00775745	0.00364118	-2.13047	0.0331325	0.992(0.985,0.999)
PC81 × G_Veillonella_HB	0.000476176	0.00365179	0.130395	0.896254	-0.00290461	0.00366119	-0.79335	0.427574	-0.00769959	0.00361419	-2.13038	0.0331406	0.992(0.985,0.999)
coffee type: decaffeinated vs. any other × G_Odoribacter_HB	-0.00801981	0.00365376	-2.19494	0.0281676	0.00632908	0.00365923	1.72962	0.0836976	0.00781235	0.00366736	2.13024	0.033152	1.008(1.001,1.015)
overall beef intake × G_Faecalitalea_HB	0.00461283	0.00365502	1.26205	0.20693	-0.00395469	0.00365552	-1.08184	0.279323	0.00777038	0.00365359	2.12678	0.0334382	1.008(1.001,1.015)
pieces of dried fruit per day × G_Collinsella_HB	-0.00660035	0.00365304	-1.80681	0.0707923	0.00133427	0.00365559	0.364995	0.715115	0.00775902	0.00365199	2.1246	0.0336198	1.008(1.001,1.015)
PC29 × F_Sutterellaceae_RNT	-0.00441947	0.00364994	-1.21083	0.22596	-0.00252898	0.00365105	-0.692673	0.488515	0.00770087	0.00362512	2.12431	0.0336446	1.008(1.001,1.015)
PC7 × G_Lactococcus_RNT	0.0115609	0.00365304	3.16475	0.00155218	0.0014581	0.00365004	0.399474	0.689544	0.00778899	0.00366737	2.12386	0.0336816	1.008(1.001,1.015)
cups of coffee per day × G_Prevotella_RNT	-0.00525316	0.00365384	-1.43771	0.150517	-0.00784808	0.0036559	-2.14669	0.031818	0.00778004	0.00366658	2.12188	0.0338477	1.008(1.001,1.015)
overall pork intake × C_Alphaproteobacteria_RNT	-0.00479623	0.0036538	-1.31267	0.189295	0.00255192	0.00365079	0.699004	0.48455	-0.00775109	0.00365345	-2.12158	0.0338727	0.992(0.985,0.999)
bread type: wholemeal/wholegrain vs. white + brown × G_Paraprevotella_RNT	-0.00684684	0.00365252	-1.87455	0.0608546	0.000176132	0.00365454	0.0481954	0.961561	-0.00780538	0.00368043	-2.12078	0.0339401	0.992(0.985,0.999)
tablespoons of raw vegetables per day × F_Acidaminococcaceae_HB	-0.000883725	0.00365324	-0.241902	0.808856	0.00288248	0.00366655	0.786157	0.431776	-0.00787509	0.00371434	-2.12019	0.0339904	0.992(0.985,0.999)
PC31 × G_Parasutterella_HB	-0.0027749	0.00365122	-0.759993	0.447259	-0.000548632	0.00365326	-0.150176	0.880626	-0.00777551	0.00366762	-2.12004	0.0340025	0.992(0.985,0.999)
PC17 × G_Butyrivibrio_RNT	-0.000666609	0.00365032	-0.182617	0.855099	-0.00119507	0.00365207	-0.327232	0.743492	0.00775157	0.00365868	2.11868	0.0341175	1.008(1.001,1.015)
PC45 × C_Gammaproteobacteria_RNT	0.000112891	0.00366661	0.0307891	0.975438	-0.00239238	0.00366129	-0.653427	0.513481	0.00843495	0.00398392	2.11725	0.0342386	1.008(1.001,1.017)
PC39 × G_Butyricicoccus_RNT	-0.000424402	0.00365337	-0.116167	0.90752	0.00115081	0.00365161	0.31515	0.752647	0.00770152	0.00363839	2.11673	0.0342824	1.008(1.001,1.015)
overall poultry intake × G_unclassified_K_Bacteria_HB	-0.000769278	0.00365333	-0.210569	0.833224	0.0027255	0.00365633	0.74542	0.456018	-0.007717	0.00364995	-2.11427	0.0344918	0.992(0.985,0.999)
PC36 × F_Desulfovibrionaceae_HB	0.00222557	0.00365353	0.609156	0.542421	0.000975177	0.00365245	0.266993	0.789475	-0.00771099	0.00364759	-2.114	0.0345153	0.992(0.985,0.999)
PC17 × G_Senegalimassilia_HB	-0.000634399	0.00365054	-0.173782	0.862036	-0.00433523	0.00365137	-1.18729	0.235114	-0.0077273	0.00365763	-2.11265	0.0346305	0.992(0.985,0.999)
overall beef intake × G_Streptococcus_HB	0.0046145	0.00365495	1.26253	0.206756	0.00466384	0.00365652	1.27549	0.202137	0.00769944	0.00364692	2.11121	0.0347539	1.008(1.001,1.015)
overall non-oily fish intake × G_unclassified_F_Porphyromonadaceae_HB	0.00257672	0.00365201	0.705562	0.480461	0.000735043	0.00365381	0.201172	0.840564	-0.00769728	0.00364597	-2.11118	0.0347571	0.992(0.985,0.999)
overall cheese intake × G_Alloprevotella_HB	-0.00569303	0.003654	-1.55803	0.119226	-0.00247012	0.00365727	-0.675401	0.499421	-0.00772887	0.00366236	-2.11035	0.0348281	0.992(0.985,0.999)
PC40 × G_unclassified_K_Bacteria_HB	-0.00503235	0.00365167	-1.37809	0.168174	0.00271713	0.00365633	0.74313	0.457403	-0.00771937	0.00365794	-2.11031	0.0348319	0.992(0.985,0.999)
PC20 × O_Lactobacillales_RNT	0.00459453	0.00365215	1.25803	0.208379	-0.00249376	0.00365554	-0.682185	0.495122	-0.00773414	0.00366658	-2.10936	0.0349133	0.992(0.985,0.999)
overall beef intake × G_Collinsella_RNT	0.00463316	0.00365494	1.26764	0.204925	-0.00689132	0.00365695	-1.88444	0.0595052	-0.00769692	0.00365124	-2.10803	0.0350288	0.992(0.985,0.999)
cereal type: muesli vs. any other × G_Clostridium_sensu_stricto_RNT	-0.00671867	0.00365114	-1.84016	0.0657453	0.00211591	0.00365	0.579701	0.562116	0.00764912	0.00363301	2.10545	0.035252	1.008(1.001,1.015)
overall processed meat intake × G_Sporobacter_RNT	0.00506886	0.00365251	1.38778	0.165205	0.00325466	0.00364991	0.891707	0.37255	-0.00769275	0.00365768	-2.10318	0.0354504	0.992(0.985,0.999)
PC10 × C_Gammaproteobacteria_RNT	-0.00500891	0.0036385	-1.37664	0.168623	-0.0023713	0.00366112	-0.647698	0.51718	-0.00754745	0.00359061	-2.102	0.0355535	0.992(0.986,1)
PC23 × G_Fusicatenibacter_RNT	-0.00983389	0.00365506	-2.69049	0.00713475	-0.001272	0.00365174	-0.348327	0.727595	-0.00765922	0.0036525	-2.09698	0.0359955	0.992(0.985,1)
PC21 × G_Desulfovibrio_RNT	-0.00548763	0.00365324	-1.50213	0.133065	0.00263697	0.00365236	0.721991	0.4703	0.0076541	0.00365104	2.09642	0.0360454	1.008(1,1.015)
PC23 × F_Veillonellaceae_RNT	-0.0098504	0.00365506	-2.695	0.00703877	0.0030225	0.00364916	0.828274	0.407515	0.00766309	0.00365742	2.09522	0.0361513	1.008(1,1.015)
PC31 × G_unclassified_F_Lachnospiraceae_RNT	-0.0028178	0.00365126	-0.771734	0.440272	-0.00399956	0.00364617	-1.09692	0.272675	-0.00760144	0.00363292	-2.09237	0.036405	0.992(0.985,1)
bread type: white vs. wholemeal/wholegrain + brown × C_Gammaproteobacteria_HB	0.0119285	0.00365144	3.26681	0.00108768	-0.00123771	0.00365123	-0.338984	0.734622	0.00764143	0.00365768	2.08915	0.0366945	1.008(1,1.015)
spread type: butter and margarine spreads vs. oil-based spreads × O_Lactobacillales_HB	0.000136707	0.00365322	0.037421	0.970149	-0.00147272	0.00365121	-0.40335	0.686691	0.00762345	0.00364991	2.08867	0.0367378	1.008(1,1.015)
overall pork intake × F_Peptostreptococcaceae_HB	-0.0047554	0.0036538	-1.30149	0.19309	-0.00397423	0.00364832	-1.08933	0.276007	0.00759501	0.00363675	2.08841	0.0367613	1.008(1,1.015)
never eat wheat vs. no eggs, dairy, wheat, or sugar restrictions × G_unclassified_F_Prevotellaceae_HB	0.0061453	0.00364024	1.68815	0.0913816	-8.56925e-05	0.00365293	-0.0234586	0.981284	0.00751991	0.00360307	2.08709	0.0368804	1.008(1,1.015)
PC28 × G_Parabacteroides_RNT	0.000975769	0.00365319	0.267101	0.789392	0.00446241	0.0036559	1.2206	0.222236	0.00761784	0.00365037	2.08687	0.0369002	1.008(1,1.015)
spread type: butter + margarine vs. never × F_Rhodospirillaceae_RNT	-0.00261581	0.00365244	-0.716182	0.473879	-0.00241167	0.00365316	-0.660161	0.509151	-0.00760927	0.00364855	-2.08556	0.0370185	0.992(0.985,0.9995)
milk type: soy milk vs. never × G_Eisenbergiella_RNT	0.000186636	0.00365335	0.0510862	0.959257	-0.00722527	0.00367103	-1.96819	0.0490466	0.00765038	0.00367046	2.08431	0.0371321	1.008(1,1.015)
PC45 × G_unclassified_P_Proteobacteria_HB	3.35798e-05	0.00366522	0.00916173	0.99269	0.00502377	0.003649	1.37675	0.168588	-0.00753169	0.00361533	-2.08327	0.0372268	0.992(0.986,1)
PC16 × G_Desulfovibrio_HB	-0.00146331	0.00365347	-0.400527	0.688768	-0.00431007	0.00365609	-1.17887	0.238449	0.00760744	0.00365333	2.08233	0.0373123	1.008(1,1.015)
PC54 × G_Paraprevotella_RNT	0.00101884	0.00365424	0.27881	0.78039	0.0001014	0.00365372	0.0277525	0.97786	0.0074438	0.00357707	2.08098	0.0374361	1.007(1,1.015)
PC31 × G_Desulfovibrio_HB	-0.00279586	0.00365118	-0.765741	0.443831	-0.0043488	0.00365612	-1.18946	0.234259	-0.00758185	0.00364411	-2.08057	0.0374728	0.992(0.985,1)
PC35 × G_Lactococcus_HB	-0.00790192	0.00365194	-2.16376	0.0304828	0.00103837	0.00365044	0.284451	0.776065	-0.00755865	0.0036333	-2.08038	0.0374904	0.992(0.985,1)
spread type: butter + margarine vs. never × F_Porphyromonadaceae_RNT	-0.00262347	0.00365243	-0.71828	0.472585	0.0067918	0.00368822	1.84149	0.0655504	0.00765164	0.00367949	2.07954	0.0375679	1.008(1,1.015)
PC24 × F_Enterococcaceae_HB	-0.000151191	0.00365361	-0.0413813	0.966992	0.00410957	0.00364839	1.12641	0.259993	-0.00758746	0.00365185	-2.0777	0.0377368	0.992(0.985,1)
PC30 × G_Blautia_RNT	0.00531174	0.00365252	1.45427	0.145873	-0.000482504	0.0036533	-0.132073	0.894926	0.00758284	0.00365335	2.07559	0.0379322	1.008(1,1.015)
PC46 × G_Dialister_HB	-0.000126008	0.00365291	-0.0344951	0.972482	0.00634677	0.00365612	1.73593	0.0825763	0.00757367	0.00364905	2.07552	0.0379385	1.008(1,1.015)
PC26 × C_Actinobacteria_RNT	0.00193168	0.00365681	0.528242	0.597332	-0.00260065	0.00365269	-0.711982	0.476476	-0.00761667	0.0036703	-2.07522	0.0379665	0.992(0.985,1)
PC21 × G_Akkermansia_RNT	-0.00552228	0.00365324	-1.51161	0.130632	0.0014687	0.00365355	0.401992	0.68769	0.00758175	0.00365634	2.07359	0.0381176	1.008(1,1.015)
coffee type: ground vs. any other × G_unclassified_F_Coriobacteriaceae_RNT	-0.00183983	0.00365038	-0.50401	0.614254	0.00569683	0.0036514	1.56018	0.118718	-0.0076093	0.0036754	-2.07034	0.038421	0.992(0.985,1)
overall beef intake × G_Streptococcus_RNT	0.004674	0.00365498	1.2788	0.200966	-0.0062006	0.0036665	-1.69115	0.0908084	0.00762262	0.00368337	2.06947	0.0385022	1.008(1,1.015)
PC1 × G_Escherichia_Shigella_RNT	-0.0060988	0.00365395	-1.6691	0.0950977	0.0011738	0.00364915	0.321663	0.747708	0.00748603	0.00361836	2.0689	0.0385553	1.008(1,1.015)
cereal type: muesli vs. any other × G_Alloprevotella_HB	-0.00667233	0.00365111	-1.82748	0.0676277	-0.00235351	0.00365653	-0.643645	0.519806	0.00758399	0.00366703	2.06815	0.0386255	1.008(1,1.015)
PC20 × G_Acidaminococcus_RNT	0.00461216	0.00365212	1.26287	0.206635	-0.000790071	0.00365685	-0.216052	0.828947	0.00757124	0.00366186	2.06759	0.0386782	1.008(1,1.015)
overall non-oily fish intake × G_Gemmiger_HB	0.00259162	0.00365198	0.709648	0.477922	0.00194399	0.00365582	0.531754	0.594897	0.00757582	0.00366483	2.06717	0.0387184	1.008(1,1.015)
PC19 × G_unclassified_C_Clostridia_HB	-0.008021	0.00365377	-2.19527	0.0281442	0.00671189	0.0036626	1.83255	0.0668697	0.00756273	0.00365971	2.06648	0.0387828	1.008(1,1.015)
PC7 × G_unclassified_F_Porphyromonadaceae_RNT	0.0115339	0.00365305	3.15734	0.00159213	-2.38583e-05	0.00365384	-0.00652965	0.99479	-0.00754526	0.00365417	-2.06484	0.0389385	0.992(0.985,1)
PC35 × O_Lactobacillales_RNT	-0.00796909	0.00365196	-2.18214	0.0290993	-0.00257094	0.00365578	-0.703253	0.481898	-0.00757564	0.00367344	-2.06227	0.0391819	0.992(0.985,1)
overall lamb/mutton intake × G_Butyrivibrio_RNT	0.00463417	0.0036535	1.26842	0.204648	-0.00115752	0.0036521	-0.316947	0.751284	-0.00755812	0.003665	-2.06225	0.0391843	0.992(0.985,1)
milk type: soy milk vs. never × G_Akkermansia_HB	0.000134845	0.00365335	0.0369099	0.970557	0.00396984	0.00365462	1.08625	0.277367	0.00754737	0.00366006	2.06209	0.0391993	1.008(1,1.015)
PC54 × F_Lachnospiraceae_RNT	0.000973354	0.00365418	0.266367	0.789956	-0.00529252	0.00365642	-1.44746	0.147769	-0.00753243	0.00365492	-2.0609	0.0393124	0.992(0.985,1)
cups of tea per day × G_Sporobacter_HB	-0.00326642	0.00365249	-0.894299	0.371162	0.00123199	0.00365249	0.337302	0.735889	0.00752762	0.00365759	2.05808	0.0395821	1.008(1,1.015)
tablespoons of cooked vegetables per day × G_Ruminococcus_RNT	-0.000670932	0.00365346	-0.183643	0.854294	-0.000528503	0.0036554	-0.144581	0.885041	0.00752806	0.00365797	2.05799	0.0395914	1.008(1,1.015)
spread type: any oil based spread vs. never × G_Acidaminococcus_HB	-0.0053469	0.00364277	-1.46781	0.142155	-0.0038856	0.00365617	-1.06275	0.287896	0.00758888	0.00368782	2.05782	0.039607	1.008(1,1.015)
pieces of fresh fruit per day × G_Parasutterella_RNT	-0.0103905	0.00365328	-2.84416	0.00445288	0.00162577	0.00365111	0.445282	0.656116	-0.00755628	0.00367261	-2.05747	0.0396411	0.992(0.985,1)
PC7 × G_unclassified_F_Erysipelotrichaceae_RNT	0.0115344	0.00365309	3.15744	0.00159161	0.00668511	0.00368785	1.81274	0.0698721	0.00759192	0.00369162	2.05653	0.0397316	1.008(1,1.015)
PC21 × F_Rhodospirillaceae_RNT	-0.00550791	0.00365322	-1.50769	0.131635	-0.00238679	0.0036532	-0.653343	0.513535	-0.00753992	0.00366703	-2.05614	0.0397694	0.992(0.985,1)
PC8 × F_Veillonellaceae_HB	0.00325169	0.00365366	0.88998	0.373476	0.00110955	0.00365504	0.303568	0.761457	-0.00752863	0.00366667	-2.05326	0.0400472	0.992(0.985,1)
PC3 × G_Veillonella_RNT	-0.0115558	0.003654	-3.1625	0.0015642	0.00199211	0.00365124	0.545597	0.585343	-0.00748757	0.00365137	-2.05062	0.0403041	0.993(0.985,1)
PC36 × F_Veillonellaceae_RNT	0.00218351	0.0036535	0.597648	0.550075	0.0030264	0.00364925	0.82932	0.406923	0.00746806	0.00364359	2.04965	0.0403991	1.007(1,1.015)
PC10 × G_Clostridium_sensu_stricto_HB	-0.00504892	0.0036387	-1.38756	0.165271	0.00703499	0.00364731	1.92882	0.0537538	-0.00741157	0.0036216	-2.04649	0.0407084	0.993(0.986,1)
cups of coffee per day × G_unclassified_F_Porphyromonadaceae_HB	-0.00521582	0.00365381	-1.4275	0.153436	0.000683219	0.0036535	0.187004	0.851657	-0.00749579	0.00366503	-2.04522	0.040833	0.993(0.985,1)
glasses of water per day × O_Rhodospirillales_HB	0.00137083	0.00365289	0.375274	0.707457	-0.0023391	0.00365658	-0.639697	0.52237	0.00748274	0.00366464	2.04188	0.0411635	1.008(1,1.015)
PC8 × G_Bifidobacterium_RNT	0.00319867	0.00365373	0.875451	0.381328	-0.00234618	0.00365308	-0.642246	0.520714	-0.00745825	0.00365529	-2.0404	0.0413105	0.993(0.985,1)
milk type: skimmed, semi-skimmed, full cream (QT) × G_unclassified_F_Lachnospiraceae_RNT	-0.00125798	0.00365311	-0.344357	0.730578	-0.00395572	0.00364614	-1.0849	0.277964	-0.00742858	0.00364313	-2.03906	0.0414436	0.993(0.986,1)
never eat eggs vs. no eggs restrictions × F_Streptococcaceae_RNT	-0.00132672	0.00366757	-0.361744	0.717543	0.0013685	0.00365846	0.374065	0.708356	-0.00703179	0.00345357	-2.03609	0.041741	0.993(0.986,1)
overall lamb/mutton intake × G_Ruminococcus_RNT	0.00462401	0.00365354	1.26563	0.205646	-0.000488812	0.00365518	-0.133731	0.893615	-0.00748054	0.00367616	-2.03488	0.0418631	0.993(0.985,1)
PC28 × G_unclassified_C_Clostridia_HB	0.00102776	0.00365307	0.281342	0.778448	0.00667289	0.00366242	1.82199	0.0684567	0.00739316	0.00363795	2.03223	0.0421303	1.007(1,1.015)
cereal type: cornflakes/frosties vs. any other × F_Porphyromonadaceae_RNT	0.00245889	0.00365247	0.673212	0.500812	0.00669504	0.00368716	1.81577	0.0694055	0.00760338	0.00374342	2.03113	0.0422417	1.008(1,1.015)
coffee type: decaffeinated vs. any other × F_Streptococcaceae_RNT	-0.007969	0.00365365	-2.18111	0.0291755	0.00152118	0.00366043	0.415573	0.677722	-0.00742217	0.00365608	-2.03009	0.0423473	0.993(0.986,1)
PC52 × F_Porphyromonadaceae_RNT	0.0107421	0.00364846	2.94429	0.00323699	0.00658978	0.003686	1.78779	0.0738105	0.00747562	0.00368344	2.02952	0.0424053	1.008(1,1.015)
PC44 × G_Gemmiger_HB	0.00441648	0.00367113	1.20303	0.228965	0.00194952	0.00365584	0.533262	0.593852	-0.00751159	0.00370132	-2.02944	0.0424139	0.993(0.985,1)
PC30 × G_Dorea_RNT	0.00536348	0.0036526	1.4684	0.141996	0.00983362	0.0036022	2.72989	0.00633551	-0.00726108	0.0035823	-2.02693	0.0426691	0.993(0.986,1)
coffee type: ground vs. any other × G_Victivallis_HB	-0.00180837	0.00365048	-0.495379	0.620333	9.24813e-05	0.00365266	0.0253189	0.979801	-0.00739673	0.0036508	-2.02606	0.0427588	0.993(0.986,1)
PC40 × G_Bifidobacterium_HB	-0.00506171	0.00365167	-1.38614	0.165705	0.00574573	0.00366089	1.56949	0.116533	0.00741965	0.00366279	2.02568	0.0427971	1.007(1,1.015)
overall cheese intake × G_Escherichia_Shigella_RNT	-0.00562139	0.00365391	-1.53846	0.123936	0.00127231	0.00364829	0.348742	0.727283	0.00741925	0.00367099	2.02105	0.0432744	1.007(1,1.015)
PC29 × G_unclassified_C_Clostridia_HB	-0.00439392	0.00365007	-1.20379	0.228671	0.00668074	0.0036624	1.82414	0.0681307	-0.00742261	0.00367366	-2.02049	0.0433321	0.993(0.985,0.9998)
milk type: soy milk vs. never × G_Aestuariispira_HB	0.000191637	0.00365336	0.052455	0.958166	0.00803462	0.00364501	2.20428	0.0275047	-0.00734376	0.00363566	-2.01992	0.0433914	0.993(0.986,1)
PC19 × G_Alistipes_RNT	-0.0080472	0.00365374	-2.20245	0.0276332	-0.00559649	0.00360675	-1.55167	0.120741	0.00749702	0.00371245	2.01943	0.0434427	1.008(1,1.015)
PC52 × F_Erysipelotrichaceae_RNT	0.010766	0.00364845	2.95085	0.00316903	-0.0040447	0.00366683	-1.10305	0.270005	-0.00736572	0.00364765	-2.0193	0.0434558	0.993(0.986,1)
never eat eggs vs. no eggs restrictions × G_Bifidobacterium_HB	-0.00143738	0.00366986	-0.391673	0.6953	0.00572916	0.00366087	1.56497	0.117589	0.00767605	0.00380236	2.01876	0.0435123	1.008(1,1.015)
PC43 × O_Lactobacillales_HB	0.00349404	0.00365192	0.956767	0.338685	-0.00150139	0.0036513	-0.411194	0.68093	-0.00736134	0.00364678	-2.01858	0.0435304	0.993(0.986,1)
PC42 × G_unclassified_P_Proteobacteria_HB	-0.00269824	0.0036543	-0.738373	0.460288	0.00500256	0.00364903	1.37093	0.170398	-0.00738233	0.00365809	-2.01808	0.0435827	0.993(0.986,1)
temperature of hot drinks × G_Gemmiger_HB	0.0210804	0.003653	5.77071	7.89375e-09	0.00194839	0.00365621	0.532899	0.594104	-0.00734409	0.00364371	-2.01555	0.0438469	0.993(0.986,1)
overall cheese intake × F_Streptococcaceae_RNT	-0.00560917	0.00365393	-1.5351	0.124758	0.00125812	0.0036583	0.343909	0.730914	-0.00737602	0.0036614	-2.01454	0.0439532	0.993(0.986,1)
milk type: skimmed, semi-skimmed, full cream (QT) × G_Paraprevotella_RNT	-0.00123333	0.00365311	-0.33761	0.735657	1.20277e-05	0.00365341	0.00329219	0.997373	-0.00741143	0.00368241	-2.01266	0.0441506	0.993(0.985,1)
bread type: wholemeal/wholegrain vs. any other × G_Lactococcus_RNT	-0.00414793	0.0036506	-1.13623	0.255859	0.00151586	0.00364965	0.415343	0.677891	0.00729553	0.00362547	2.0123	0.0441881	1.007(1,1.015)
overall beef intake × G_unclassified_F_Erysipelotrichaceae_HB	0.00459754	0.00365492	1.2579	0.208426	-0.0038007	0.00365375	-1.04022	0.298238	-0.00735631	0.00365725	-2.01143	0.0442798	0.993(0.986,1)
pieces of dried fruit per day × G_Holdemanella_HB	-0.00660729	0.00365304	-1.80871	0.0704965	0.000478072	0.00365207	0.130904	0.895851	0.0073368	0.00364773	2.01133	0.0442902	1.007(1,1.015)
PC35 × G_unclassified_K_Bacteria_RNT	-0.00789828	0.00365185	-2.16282	0.0305553	-0.00338922	0.00365125	-0.928234	0.353286	-0.00735109	0.0036584	-2.00938	0.0444973	0.993(0.986,1)
frequency of adding salt to food × G_Alloprevotella_HB	0.000330786	0.00365296	0.0905527	0.927848	-0.00227108	0.00365686	-0.621047	0.534568	-0.00732735	0.00364834	-2.00841	0.0446001	0.993(0.986,1)
PC1 × G_Acidaminococcus_HB	-0.00608921	0.00365392	-1.66649	0.0956164	-0.00391504	0.00365643	-1.07073	0.284292	-0.00735864	0.00366553	-2.00752	0.044694	0.993(0.986,1)
cereal type: cornflakes/frosties vs. any other × O_Selenomonadales_RNT	0.00251545	0.00365228	0.688732	0.490992	-0.00677483	0.00364679	-1.85775	0.0632041	0.00735188	0.00366282	2.00716	0.0447323	1.007(1,1.015)
glasses of water per day × G_Escherichia_Shigella_RNT	0.00134608	0.00365284	0.368502	0.712499	0.00127956	0.00364848	0.350712	0.725805	-0.00730995	0.00364971	-2.00288	0.0451898	0.993(0.986,1)
never eat sugar vs. no eggs, dairy, wheat, or sugar restrictions × F_Streptococcaceae_RNT	0.00811513	0.00365562	2.2199	0.0264253	0.00132275	0.00365867	0.361538	0.717697	-0.00739729	0.00369452	-2.00223	0.0452596	0.993(0.985,1)
PC13 × F_Coriobacteriaceae_RNT	-0.00100205	0.0036533	-0.274286	0.783865	-0.0018375	0.00365271	-0.503051	0.614929	0.00731959	0.00365716	2.00144	0.0453445	1.007(1,1.015)
overall beef intake × G_Collinsella_HB	0.00462504	0.00365493	1.26542	0.205719	0.00136896	0.00365558	0.374486	0.708043	-0.00730492	0.00365562	-1.99827	0.0456872	0.993(0.986,1)
spread type: butter and margarine spreads vs. oil-based spreads × G_Streptococcus_RNT	0.000143101	0.00365317	0.0391718	0.968753	-0.00620983	0.00366634	-1.69374	0.0903146	-0.00732517	0.00366805	-1.99702	0.0458231	0.993(0.986,1)
bowls of cereal per week × G_Holdemanella_HB	-0.0038157	0.00365241	-1.04471	0.296159	0.000434964	0.00365215	0.119098	0.905198	-0.00726906	0.00364081	-1.99655	0.0458742	0.993(0.986,1)
overall non-oily fish intake × G_Acidaminococcus_RNT	0.00258714	0.00365203	0.708414	0.478688	-0.00080132	0.00365672	-0.219136	0.826544	0.0072906	0.00365168	1.99651	0.0458789	1.007(1,1.015)
PC24 × G_Paraprevotella_RNT	-0.000156782	0.00365358	-0.0429118	0.965772	6.70584e-05	0.00365357	0.0183542	0.985356	-0.00728588	0.0036511	-1.99553	0.0459853	0.993(0.986,1)
PC31 × G_Clostridium_sensu_stricto_RNT	-0.00275542	0.00365125	-0.754651	0.450458	0.00213648	0.00365006	0.585327	0.558328	-0.0072775	0.003647	-1.99548	0.0459909	0.993(0.986,1)
tablespoons of cooked vegetables per day × G_Prevotella_RNT	-0.000686276	0.00365348	-0.187841	0.851001	-0.00788689	0.00365581	-2.15736	0.0309776	-0.00728226	0.00365123	-1.99447	0.046101	0.993(0.986,1)
bowls of cereal per week × G_Aestuariispira_RNT	-0.0038079	0.00365239	-1.04258	0.297143	-0.00161184	0.00365337	-0.441192	0.659074	-0.00726799	0.00364445	-1.99426	0.0461233	0.993(0.986,1)
cereal type: muesli vs. any other × G_unclassified_F_Erysipelotrichaceae_HB	-0.00670415	0.00365114	-1.83618	0.0663307	-0.00384161	0.00365383	-1.05139	0.293078	-0.00727556	0.00365104	-1.99273	0.0462905	0.993(0.986,1)
PC21 × G_Alloprevotella_HB	-0.0054929	0.00365322	-1.50358	0.13269	-0.00236058	0.00365682	-0.645527	0.518585	-0.00725674	0.00364223	-1.99239	0.0463285	0.993(0.986,1)
temperature of hot drinks × G_Parabacteroides_RNT	0.0210768	0.00365299	5.76975	7.93885e-09	0.00446495	0.00365598	1.22127	0.221982	0.00728272	0.00365787	1.99097	0.0464838	1.007(1,1.015)
cereal type: cornflakes/frosties vs. any other × G_Fusicatenibacter_RNT	0.0024822	0.00365229	0.679629	0.496739	-0.00124514	0.00365185	-0.340962	0.733132	-0.00725293	0.0036446	-1.99005	0.0465854	0.993(0.986,1)
spread type: butter and margarine spreads vs. oil-based spreads × G_Intestinibacter_RNT	0.000164284	0.00365318	0.0449703	0.964131	-0.000740657	0.00365292	-0.202757	0.839325	0.00720806	0.00362355	1.98923	0.0466762	1.007(1,1.014)
overall processed meat intake × F_Desulfovibrionaceae_HB	0.00507908	0.00365247	1.39059	0.16435	0.000984562	0.00365236	0.269569	0.787492	0.00726333	0.00365269	1.98849	0.0467578	1.007(1,1.015)
PC19 × G_Barnesiella_HB	-0.0080036	0.00365374	-2.19052	0.0284864	-0.00108823	0.00365113	-0.298053	0.765662	-0.00727148	0.0036573	-1.98821	0.0467887	0.993(0.986,1)
cups of tea per day × G_Odoribacter_HB	-0.00325906	0.00365249	-0.892285	0.37224	0.00629939	0.00365917	1.72153	0.0851541	0.00725445	0.00364955	1.98777	0.0468374	1.007(1,1.015)
PC52 × G_unclassified_F_Prevotellaceae_HB	0.0107423	0.00364847	2.94435	0.00323639	-0.000194995	0.00365344	-0.0533729	0.957435	0.00723034	0.00363882	1.987	0.046922	1.007(1,1.014)
PC9 × C_Gammaproteobacteria_HB	-0.0044918	0.00365423	-1.2292	0.218995	-0.00118479	0.00365139	-0.324476	0.745578	0.00726668	0.00365822	1.9864	0.0469893	1.007(1,1.015)
PC28 × G_Intestinibacter_RNT	0.000990588	0.0036531	0.271164	0.786265	-0.000721623	0.00365322	-0.197531	0.843412	0.00731777	0.00369415	1.98091	0.0476016	1.007(1,1.015)
PC30 × G_Ruminococcus_RNT	0.00533171	0.00365255	1.45972	0.144366	-0.000508524	0.00365553	-0.139111	0.889362	0.00727283	0.00367156	1.98086	0.0476075	1.007(1,1.015)
PC40 × G_Holdemanella_HB	-0.00502626	0.0036517	-1.37642	0.168693	0.000345927	0.00365228	0.0947152	0.924541	-0.00722958	0.00365065	-1.98035	0.0476639	0.993(0.986,1)
milk type: soy milk vs. never × O_Selenomonadales_RNT	0.00016368	0.00365333	0.0448029	0.964264	-0.00678722	0.00364675	-1.86117	0.0627201	0.00721592	0.00364637	1.97893	0.0478236	1.007(1,1.014)
never eat sugar vs. no eggs, dairy, wheat, or sugar restrictions × G_unclassified_P_Firmicutes_RNT	0.00809587	0.00365561	2.21464	0.0267846	0.00416125	0.00365566	1.1383	0.254993	0.00724344	0.00366325	1.97733	0.0480046	1.007(1,1.015)
never eat sugar vs. no sugar restrictions × P_Firmicutes_RNT	0.0137031	0.00364979	3.75449	0.000173697	0.00446	0.00364215	1.22455	0.220744	0.00714012	0.00361196	1.9768	0.048064	1.007(1,1.014)
PC46 × G_Paraprevotella_RNT	-0.000103015	0.00365292	-0.0282008	0.977502	0.000154031	0.00365398	0.0421544	0.966376	0.00711421	0.00360391	1.97402	0.0483791	1.007(1,1.014)
PC9 × G_Streptococcus_HB	-0.00445769	0.00365429	-1.21985	0.222521	0.00460003	0.00365661	1.258	0.20839	0.00719809	0.00364809	1.97311	0.0484827	1.007(1,1.014)
bread type: white vs. wholemeal/wholegrain + brown × G_Phascolarctobacterium_RNT	0.0119303	0.00365143	3.26731	0.00108577	-0.00106794	0.00365327	-0.292324	0.770039	0.00716177	0.00363063	1.9726	0.0485415	1.007(1,1.014)
PC11 × G_Parasutterella_RNT	-0.00119223	0.00365245	-0.326418	0.744108	0.00157844	0.00365068	0.43237	0.665472	0.00725844	0.00367973	1.97255	0.048547	1.007(1,1.015)
slices of bread per week × G_Butyricicoccus_RNT	-0.00305916	0.00365317	-0.837399	0.402368	0.00109413	0.00365153	0.299635	0.764455	0.00720628	0.00365353	1.97242	0.0485621	1.007(1,1.014)
PC23 × G_Parasutterella_RNT	-0.00982666	0.00365504	-2.68852	0.00717694	0.0015463	0.00365096	0.423533	0.671906	-0.00716183	0.00363487	-1.97031	0.0488024	0.993(0.986,0.99996)
PC35 × G_unclassified_F_Prevotellaceae_RNT	-0.00796042	0.00365195	-2.17977	0.0292743	0.00440001	0.00364033	1.20868	0.226785	0.00716276	0.00363549	1.97023	0.0488117	1.007(1,1.014)
milk type: soy milk vs. never × G_Butyrivibrio_HB	0.000158112	0.00365332	0.0432791	0.965479	0.00174459	0.00365159	0.477763	0.632819	0.00717667	0.00364491	1.96896	0.0489578	1.007(1,1.014)
PC19 × G_unclassified_P_Firmicutes_RNT	-0.00668844	0.00365394	-1.83047	0.067179	0.00417895	0.00365574	1.14312	0.252988	0.00720245	0.00365801	1.96896	0.0489582	1.007(1,1.014)
PC9 × G_Fusicatenibacter_RNT	-0.00449258	0.0036543	-1.22939	0.218924	-0.00122658	0.0036519	-0.335874	0.736966	-0.00718958	0.00365506	-1.96702	0.0491808	0.993(0.986,1)
PC17 × G_Intestinibacter_RNT	-0.00067667	0.00365032	-0.185373	0.852937	-0.000656749	0.0036536	-0.179754	0.857346	0.0070962	0.00361121	1.96505	0.0494089	1.007(1,1.014)
never eat sugar vs. no eggs, dairy, wheat, or sugar restrictions × G_unclassified_F_Erysipelotrichaceae_HB	0.00809847	0.00365566	2.21533	0.0267378	-0.0037973	0.00365403	-1.03921	0.298707	-0.00719418	0.0036611	-1.96503	0.0494104	0.993(0.986,1)
glasses of water per day × G_Clostridium_XVIII_RNT	0.00135836	0.00365286	0.371863	0.709995	-0.00659343	0.00364966	-1.80659	0.0708262	-0.00718038	0.00365516	-1.96445	0.0494775	0.993(0.986,1)
slices of bread per week × G_Ruminococcus_RNT	-0.00302422	0.00365315	-0.827839	0.407762	-0.000521146	0.00365524	-0.142575	0.886626	0.00720421	0.00366801	1.96407	0.0495224	1.007(1,1.014)
PC44 × G_Veillonella_RNT	0.00443177	0.00367105	1.20722	0.227347	0.00202758	0.00365083	0.555377	0.578637	-0.00709711	0.00361399	-1.96379	0.0495544	0.993(0.986,1)
overall beef intake × G_unclassified_C_Clostridia_RNT	0.00460491	0.00365492	1.25992	0.207698	-0.000626909	0.00365202	-0.171661	0.863704	0.00717388	0.00365562	1.96242	0.0497132	1.007(1,1.014)
PC35 × G_Akkermansia_RNT	-0.00794645	0.0036519	-2.17598	0.0295568	0.00150821	0.00365362	0.412797	0.679755	0.00716889	0.00365528	1.96124	0.0498507	1.007(1,1.014)
PC26 × P_Lentisphaerae_HB	0.0019433	0.00365698	0.531394	0.595145	3.13404e-05	0.00365202	0.00858166	0.993153	0.00725526	0.00370164	1.96001	0.0499946	1.007(1,1.015)

## Sheet: Supplementary table S7
Table S7: The results of dietary habits-gut microbiota interactions for sleep duration;
Interactions	Dietary habits				Gut microbiota				Dietary habits-gut microbiota interactions
	beta	se	t	p	beta	se	t	p	beta	95%CI	se	t	p
PC39 × G_Akkermansia_HB	-0.000341	0.00163344	-0.208761	0.834635	-0.000822009	0.00163344	-0.503238	0.614797	-0.00688723	(-0.01,-0.004)	0.00163468	-4.21321	2.51828e-05
bread type: white vs. any other × G_Clostridium_XVIII_RNT	-0.0002334	0.00163344	-0.142889	0.886378	0.0011846	0.00163344	0.725214	0.468321	0.0063631	(0.003,0.01)	0.00163043	3.9027	9.51405e-05
overall beef intake × G_Desulfovibrio_RNT	0.00101596	0.00163352	0.621943	0.533979	0.00169838	0.00163345	1.03975	0.298457	0.00588695	(0.003,0.009)	0.0016381	3.59377	0.000325973
PC35 × G_unclassified_P_Proteobacteria_RNT	0.00366381	0.00163348	2.24295	0.0249004	0.000835426	0.00163344	0.511453	0.609034	0.00582222	(0.003,0.009)	0.00163417	3.56279	0.000366974
bread type: wholemeal/wholegrain vs. white + brown × G_Desulfovibrio_HB	-0.00662964	0.00163343	-4.05873	4.93513e-05	0.00145932	0.00163343	0.893409	0.371639	0.00574798	(0.003,0.009)	0.00163582	3.51382	0.00044176
frequency of adding salt to food × G_unclassified_K_Bacteria_RNT	-0.00321551	0.00163353	-1.96844	0.0490182	0.00083796	0.00163343	0.513006	0.607948	0.00572039	(0.003,0.009)	0.0016302	3.50901	0.000449825
overall oily fish intake × O_Lactobacillales_RNT	0.00132551	0.00163349	0.811458	0.417103	-0.00172492	0.00163345	-1.056	0.290971	-0.00568867	(-0.009,-0.002)	0.00163195	-3.4858	0.00049072
PC14 × G_Faecalitalea_HB	0.000914318	0.00163346	0.559743	0.575655	-0.000697985	0.00163344	-0.427309	0.669154	0.00554781	(0.002,0.009)	0.00163555	3.39202	0.000693856
bowls of cereal per week × F_Ruminococcaceae_RNT	0.00196735	0.00163361	1.2043	0.228476	0.00174015	0.00163345	1.06532	0.28673	0.00545924	(0.002,0.009)	0.00163528	3.33841	0.000842684
PC29 × G_unclassified_F_Porphyromonadaceae_RNT	-0.000896708	0.00163345	-0.548966	0.583029	0.00074438	0.0016335	0.455696	0.648609	0.00541855	(0.002,0.009)	0.00162628	3.33187	0.000862742
PC28 × O_Rhodospirillales_RNT	-0.00257597	0.00163343	-1.57702	0.114791	-0.00265339	0.00163343	-1.62442	0.104286	0.00539968	(0.002,0.009)	0.0016341	3.30437	0.000951981
PC2 × C_Deltaproteobacteria_HB	-0.00127411	0.00163349	-0.779996	0.435394	-0.00130935	0.00163344	-0.801592	0.42279	-0.00538236	(-0.009,-0.002)	0.00163393	-3.29412	0.000987413
PC23 × G_Streptococcus_HB	0.00325109	0.00163353	1.99022	0.0465673	-0.00173823	0.00163346	-1.06414	0.287267	-0.00528568	(-0.008,-0.002)	0.00163303	-3.23672	0.00120921
PC32 × G_Sporobacter_HB	-0.00204836	0.00163349	-1.25398	0.20985	4.83439e-05	0.00163348	0.0295956	0.97639	0.00525724	(0.002,0.008)	0.00162827	3.22873	0.0012435
spread type: butter + margarine vs. never × C_Gammaproteobacteria_HB	-0.000959258	0.00163346	-0.587254	0.557034	0.000709697	0.00163345	0.434476	0.663943	0.00525218	(0.002,0.008)	0.00163651	3.20939	0.0013303
PC8 × G_Akkermansia_HB	0.000362553	0.0016337	0.221922	0.824375	-0.000830001	0.00163345	-0.508127	0.611364	0.00515936	(0.002,0.008)	0.00163211	3.16116	0.00157155
PC21 × G_Sutterella_RNT	0.00364822	0.00163348	2.2334	0.0255229	-0.000446067	0.00163363	-0.273052	0.784813	0.00515796	(0.002,0.008)	0.00163697	3.15091	0.00162774
PC27 × G_Collinsella_RNT	-0.0036008	0.00163345	-2.20441	0.0274959	-0.000737431	0.00163347	-0.451452	0.651664	-0.00512608	(-0.008,-0.002)	0.0016327	-3.13963	0.00169172
PC31 × G_Ruminococcus_HB	0.000738709	0.00163347	0.452233	0.651101	0.000293721	0.00163347	0.179814	0.857298	-0.005064	(-0.008,-0.002)	0.00163114	-3.10458	0.00190565
cereal type: biscuit cereal vs. any other × G_Aestuariispira_RNT	0.00201337	0.00163347	1.23257	0.217737	-0.00419723	0.00163343	-2.56957	0.0101828	0.00506189	(0.002,0.008)	0.00163162	3.10236	0.00191996
PC14 × C_Alphaproteobacteria_RNT	0.000894761	0.00163345	0.547774	0.583847	-0.00330791	0.00163344	-2.02512	0.0428562	-0.00505311	(-0.008,-0.002)	0.00163184	-3.09657	0.00195791
tablespoons of raw vegetables per day × G_Aestuariispira_RNT	0.001015	0.00163348	0.621371	0.534356	-0.00419421	0.00163343	-2.56773	0.0102371	0.00504263	(0.002,0.008)	0.00163286	3.08822	0.00201377
PC36 × G_Faecalitalea_HB	-0.00854964	0.00163341	-5.23422	1.65772e-07	-0.000700557	0.0016334	-0.428895	0.668	0.00500908	(0.002,0.008)	0.00163152	3.07019	0.00213938
PC21 × G_Barnesiella_HB	0.00365083	0.00163348	2.235	0.0254178	-0.000558539	0.00163344	-0.34194	0.732396	-0.00498646	(-0.008,-0.002)	0.00163157	-3.05623	0.00224152
PC16 × C_Alphaproteobacteria_RNT	0.000923944	0.00163348	0.565628	0.571647	-0.00331157	0.00163344	-2.02735	0.0426272	0.00496539	(0.002,0.008)	0.00162735	3.05121	0.00227937
spread type: flora + benecol vs. any other × G_Sporobacter_HB	-0.00232025	0.00163345	-1.42046	0.155475	3.05494e-05	0.00163347	0.0187021	0.985079	-0.00499788	(-0.008,-0.002)	0.00163863	-3.05004	0.00228824
cereal type: cornflakes/frosties vs. any other × F_Lachnospiraceae_RNT	-0.00469086	0.00163347	-2.87172	0.00408264	-0.000632872	0.00163344	-0.387447	0.698426	-0.00496421	(-0.008,-0.002)	0.00163785	-3.03093	0.00243818
spread type: butter vs. any other × G_Collinsella_RNT	-0.000475037	0.0016335	-0.29081	0.771197	-0.000733681	0.00163348	-0.449153	0.653322	0.00494709	(0.002,0.008)	0.00163425	3.02713	0.00246903
overall poultry intake × G_Butyrivibrio_RNT	0.000923153	0.00163361	0.565098	0.572007	0.00242863	0.00163347	1.48679	0.137071	0.0049456	(0.002,0.008)	0.00163522	3.02442	0.00249125
PC33 × G_Phascolarctobacterium_RNT	-0.0032571	0.00163343	-1.99402	0.0461508	0.000995688	0.00163343	0.609567	0.542149	-0.00495693	(-0.008,-0.002)	0.00164201	-3.01882	0.0025378
PC20 × G_Blautia_RNT	-0.00258269	0.00163351	-1.58107	0.113862	-0.000497278	0.00163345	-0.304435	0.760797	0.00486311	(0.002,0.008)	0.00163064	2.98233	0.00286083
PC42 × C_Gammaproteobacteria_HB	-0.00284641	0.00163345	-1.74258	0.0814083	0.000716054	0.00163345	0.43837	0.661119	-0.00485546	(-0.008,-0.002)	0.00163641	-2.96714	0.00300599
spread type: any oil based spread vs. never × G_Alistipes_RNT	-0.00154457	0.00163345	-0.945585	0.344361	0.00379765	0.00163347	2.3249	0.0200777	-0.00484272	(-0.008,-0.002)	0.00163684	-2.95857	0.00309088
milk type: skimmed, semi-skimmed, full cream (QT) × F_Sutterellaceae_HB	-0.00121441	0.00163353	-0.743431	0.457221	0.00222033	0.00163346	1.35928	0.174059	0.00480679	(0.002,0.008)	0.0016349	2.94012	0.00328109
milk type: skimmed, semi-skimmed, full cream (QT) × G_Faecalitalea_HB	-0.00123394	0.00163354	-0.755375	0.450025	-0.000685612	0.00163345	-0.419732	0.674681	0.00479416	(0.002,0.008)	0.00163317	2.93549	0.00333041
PC35 × F_Sutterellaceae_HB	0.00360891	0.00163346	2.20936	0.0271503	0.00218992	0.00163344	1.34068	0.180025	0.00479119	(0.002,0.008)	0.00163502	2.93035	0.00338597
coffee type: ground vs. any other × G_Alloprevotella_RNT	0.000105312	0.00163345	0.064472	0.948594	0.00029809	0.00163345	0.182491	0.855197	0.00477349	(0.002,0.008)	0.00162904	2.93025	0.00338711
tablespoons of cooked vegetables per day × G_unclassified_F_Ruminococcaceae_RNT	0.00287655	0.00163348	1.761	0.07824	-0.000691443	0.00163345	-0.423303	0.672074	0.0047641	(0.002,0.008)	0.00163037	2.92209	0.00347709
PC5 × F_Sutterellaceae_RNT	-0.000336409	0.00163344	-0.205951	0.836829	-0.00478309	0.00163344	-2.92823	0.00340919	0.00476933	(0.002,0.008)	0.00163363	2.91948	0.00350642
bread type: white vs. any other × O_Clostridiales_RNT	-0.000249593	0.00163345	-0.152801	0.878555	0.000884481	0.00163346	0.541476	0.58818	0.00475752	(0.002,0.008)	0.00163072	2.91744	0.00352939
PC5 × F_Sutterellaceae_HB	-0.000342345	0.00163346	-0.209583	0.833993	0.00219068	0.00163345	1.34114	0.179876	0.00473366	(0.002,0.008)	0.00163269	2.8993	0.00374024
PC11 × G_Dorea_RNT	-0.0042992	0.00163343	-2.63201	0.00848841	-0.00422963	0.00163347	-2.58935	0.00961608	0.00466639	(0.001,0.008)	0.00161858	2.88302	0.00393901
PC19 × G_Lactococcus_RNT	-0.00139504	0.00163345	-0.854046	0.39308	0.00122726	0.00163346	0.751327	0.452456	-0.00466238	(-0.008,-0.001)	0.00162694	-2.86573	0.0041607
PC5 × G_unclassified_O_Bacteroidales_HB	-0.000348751	0.00163346	-0.213505	0.830934	0.00298575	0.00163345	1.82787	0.0675691	-0.00466486	(-0.008,-0.001)	0.00163569	-2.85192	0.00434579
PC18 × G_Alistipes_RNT	0.0048862	0.00163359	2.99109	0.00278006	0.00366485	0.00163395	2.24294	0.0249011	-0.00458917	(-0.008,-0.001)	0.00162371	-2.82635	0.00470849
PC30 × G_unclassified_F_Erysipelotrichaceae_HB	-0.00266572	0.00163347	-1.63194	0.102692	0.00346301	0.00163343	2.12008	0.0339998	-0.00459457	(-0.008,-0.001)	0.0016321	-2.81513	0.00487607
PC29 × G_Paraprevotella_RNT	-0.00091007	0.00163345	-0.557146	0.577428	-0.00339807	0.0016336	-2.08012	0.0375152	-0.00461889	(-0.008,-0.001)	0.0016414	-2.814	0.00489324
spread type: any oil based spread vs. never × G_Subdoligranulum_HB	-0.00157059	0.00163349	-0.961495	0.336304	-0.000475261	0.00163345	-0.290956	0.771085	-0.00459421	(-0.008,-0.001)	0.00163327	-2.81289	0.00491003
PC28 × O_Selenomonadales_RNT	-0.00254156	0.00163345	-1.55594	0.119723	0.000129853	0.00163346	0.0794959	0.936638	0.00457301	(0.001,0.008)	0.00163035	2.80492	0.0050331
PC16 × C_Actinobacteria_RNT	0.00095362	0.00163347	0.583799	0.559356	-0.00107887	0.00163345	-0.660484	0.508944	0.00455935	(0.001,0.008)	0.00163239	2.79306	0.00522151
PC26 × F_Sutterellaceae_RNT	-0.00419684	0.00163345	-2.56931	0.0101905	-0.00479375	0.00163344	-2.93476	0.00333827	-0.00460201	(-0.008,-0.001)	0.00165135	-2.78682	0.0053231
overall beef intake × F_Rhodospirillaceae_RNT	0.000964032	0.00163351	0.590162	0.555083	-0.00219201	0.00163346	-1.34194	0.179616	-0.0045301	(-0.008,-0.001)	0.00163618	-2.76871	0.00562816
PC29 × F_Erysipelotrichaceae_RNT	-0.000906829	0.00163345	-0.555161	0.578785	-0.000515158	0.00163346	-0.315378	0.752475	0.00451982	(0.001,0.008)	0.00163759	2.76005	0.00577959
pieces of dried fruit per day × G_Bifidobacterium_RNT	-0.00045134	0.00163347	-0.276308	0.782312	-0.00490553	0.00163346	-3.00315	0.0026722	-0.0045075	(-0.008,-0.001)	0.00163367	-2.75913	0.00579584
PC5 × G_Lactococcus_HB	-0.000324965	0.00163346	-0.198943	0.842307	0.00253206	0.00163345	1.55013	0.121111	0.00449524	(0.001,0.008)	0.00163071	2.75661	0.00584064
tablespoons of raw vegetables per day × G_Senegalimassilia_HB	0.00100664	0.00163351	0.616241	0.537736	0.00229243	0.00163348	1.4034	0.160498	-0.00449619	(-0.008,-0.001)	0.00163314	-2.7531	0.00590365
never eat wheat vs. no wheat restrictions × F_Sutterellaceae_HB	-0.00416391	0.00163345	-2.54915	0.010799	0.00221375	0.00163344	1.35527	0.175333	0.00448665	(0.001,0.008)	0.00163079	2.75121	0.00593791
PC17 × G_Collinsella_HB	-0.00126853	0.0016335	-0.776572	0.437412	-8.2819e-05	0.00163349	-0.0507008	0.959564	0.00446836	(0.001,0.008)	0.00162513	2.74955	0.00596808
temperature of hot drinks × G_Parasutterella_HB	-0.00592892	0.00163353	-3.62952	0.000283987	-0.00289078	0.00163343	-1.76977	0.0767671	-0.00448201	(-0.008,-0.001)	0.00163394	-2.74307	0.00608697
bread type: wholemeal/wholegrain vs. white + brown × G_unclassified_C_Clostridia_RNT	-0.00664722	0.00163343	-4.06949	4.71249e-05	0.00160153	0.00163343	0.980471	0.326854	0.00448352	(0.001,0.008)	0.00163595	2.74062	0.0061326
PC18 × G_Clostridium_sensu_stricto_RNT	0.00488972	0.0016336	2.99322	0.0027607	0.000214518	0.00163347	0.131327	0.895517	0.00444118	(0.001,0.008)	0.00162738	2.72904	0.00635228
PC13 × G_Sutterella_RNT	-0.0013862	0.00163345	-0.848631	0.396087	-0.000518179	0.00163347	-0.317227	0.751072	0.00447685	(0.001,0.008)	0.00164646	2.71908	0.00654675
never eat wheat vs. no eggs, dairy, wheat, or sugar restrictions × G_Parabacteroides_RNT	-0.00357504	0.00163345	-2.18864	0.0286236	-0.00550736	0.00163344	-3.37164	0.000747297	0.00443527	(0.001,0.008)	0.00163166	2.71826	0.00656298
never eat sugar vs. no sugar restrictions × G_Senegalimassilia_HB	-0.000664192	0.00163353	-0.406599	0.684303	0.00231212	0.00163346	1.41547	0.156931	0.00443012	(0.001,0.008)	0.00163618	2.7076	0.00677754
bowls of cereal per week × G_Barnesiella_HB	0.00199059	0.00163363	1.21851	0.223032	-0.000564938	0.00163348	-0.345849	0.729456	0.00440337	(0.001,0.008)	0.00162702	2.7064	0.00680207
tablespoons of cooked vegetables per day × G_Lactococcus_HB	0.00288692	0.00163347	1.76736	0.0771691	0.00253911	0.00163345	1.55445	0.120078	-0.004396	(-0.008,-0.001)	0.00162885	-2.69884	0.00695851
cereal type: cornflakes/frosties vs. any other × G_Alistipes_RNT	-0.00464636	0.00163346	-2.84449	0.00444844	0.0037168	0.00163363	2.27517	0.0228961	0.00431213	(0.001,0.007)	0.00159899	2.69678	0.00700173
PC1 × F_Porphyromonadaceae_RNT	-0.00320965	0.00163368	-1.96467	0.0494527	-0.00109995	0.00163368	-0.673294	0.500761	0.00440515	(0.001,0.008)	0.00163708	2.69086	0.00712712
PC43 × F_Erysipelotrichaceae_RNT	-0.00625036	0.00163349	-3.82639	0.000130057	-0.000419055	0.00163367	-0.256511	0.797557	-0.00437011	(-0.008,-0.001)	0.00162595	-2.68773	0.00719432
PC8 × C_Deltaproteobacteria_RNT	0.000359025	0.0016337	0.219762	0.826057	0.00102823	0.00163349	0.629471	0.529041	0.00439955	(0.001,0.008)	0.00163981	2.68296	0.00729772
PC14 × F_Desulfovibrionaceae_HB	0.00089802	0.00163354	0.549737	0.5825	0.000353635	0.00163367	0.216467	0.828624	0.00439	(0.001,0.008)	0.00163689	2.68191	0.00732053
glasses of water per day × G_Veillonella_HB	-0.0030507	0.00163348	-1.86761	0.0618178	-0.00332889	0.00163346	-2.03794	0.041557	0.00438642	(0.001,0.008)	0.00163629	2.6807	0.00734708
bowls of cereal per week × F_Veillonellaceae_HB	0.00200165	0.00163364	1.22527	0.220474	-0.000996682	0.00163348	-0.610159	0.541757	0.00437082	(0.001,0.008)	0.00163273	2.677	0.00742877
never eat wheat vs. no eggs, dairy, wheat, or sugar restrictions × G_unclassified_O_Bacteroidales_HB	-0.00358523	0.00163349	-2.19483	0.0281765	0.00293797	0.00163353	1.79855	0.0720915	-0.00443478	(-0.008,-0.001)	0.00165742	-2.67571	0.00745743
PC10 × G_Desulfovibrio_RNT	0.00445468	0.00163349	2.72709	0.0063898	0.00169164	0.00163345	1.03563	0.300376	-0.0043805	(-0.008,-0.001)	0.00163988	-2.67123	0.00755771
PC23 × O_Rhodospirillales_RNT	0.00325145	0.00163354	1.99043	0.0465445	-0.00264874	0.00163344	-1.62157	0.104897	-0.00435484	(-0.008,-0.001)	0.00163611	-2.66171	0.0077749
PC81 × C_Deltaproteobacteria_HB	0.0020338	0.00163352	1.24504	0.213117	-0.00130937	0.00163344	-0.801601	0.422784	0.0043264	(0.001,0.008)	0.00163716	2.64263	0.0082269
PC36 × G_Dialister_HB	-0.00855263	0.00163342	-5.23604	1.64145e-07	-0.000810645	0.00163339	-0.496295	0.619687	-0.00432574	(-0.008,-0.001)	0.00163794	-2.64096	0.00826744
PC28 × F_Rhodospirillaceae_RNT	-0.00258725	0.00163347	-1.5839	0.113218	-0.00220876	0.00163345	-1.35221	0.17631	0.00430357	(0.001,0.008)	0.00163104	2.63855	0.00832654
PC4 × G_Intestinibacter_RNT	-0.00152136	0.00163365	-0.931264	0.351718	-0.000590917	0.00163347	-0.361756	0.717535	-0.0043621	(-0.008,-0.001)	0.00165425	-2.6369	0.00836699
PC20 × O_Clostridiales_RNT	-0.00257682	0.00163351	-1.57748	0.114687	0.000875684	0.00163345	0.536094	0.591894	0.00430162	(0.001,0.008)	0.00163327	2.63374	0.00844528
bread type: wholemeal/wholegrain vs. any other × G_Holdemanella_HB	-0.000972527	0.00163349	-0.595368	0.551598	-0.00292499	0.00163346	-1.79067	0.0733471	0.00429354	(0.001,0.007)	0.00163022	2.63372	0.00844597
PC58 × G_Escherichia_Shigella_HB	-0.000766641	0.00163346	-0.469335	0.638831	-0.00196883	0.00163345	-1.20532	0.228082	0.00430674	(0.001,0.008)	0.00163786	2.62949	0.00855155
PC14 × C_Gammaproteobacteria_RNT	0.000881564	0.00163348	0.539686	0.589414	0.000929395	0.00163346	0.568972	0.569376	0.00424705	(0.001,0.007)	0.00161758	2.62555	0.00865118
milk type: full cream vs. any other × F_Rhodospirillaceae_RNT	0.00112168	0.0016335	0.686673	0.492289	-0.00220883	0.00163346	-1.35225	0.176298	0.00427734	(0.001,0.007)	0.00163085	2.62277	0.00872213
overall oily fish intake × F_Streptococcaceae_HB	0.00130534	0.00163351	0.799099	0.424233	0.000178743	0.0016335	0.109423	0.912867	0.00425865	(0.001,0.007)	0.00163198	2.60949	0.00906805
PC23 × G_Anaerostipes_RNT	0.00322416	0.00163354	1.97372	0.0484138	0.00187557	0.00163346	1.14822	0.250877	-0.00425701	(-0.007,-0.001)	0.00163144	-2.60936	0.00907142
bread type: white vs. wholemeal/wholegrain + brown × G_Acidaminococcus_RNT	-0.00328608	0.0016335	-2.01168	0.0442547	0.00100049	0.00163354	0.612467	0.540229	0.00423919	(0.001,0.007)	0.00162653	2.60627	0.00915371
PC9 × G_Alloprevotella_RNT	0.00238601	0.0016335	1.46067	0.144107	0.000295676	0.00163345	0.181013	0.856357	0.00427043	(0.001,0.007)	0.00164032	2.60341	0.00923045
PC27 × G_unclassified_P_Firmicutes_RNT	-0.00359089	0.00163345	-2.19834	0.0279252	-0.00168225	0.00163346	-1.02987	0.303071	-0.00425306	(-0.007,-0.001)	0.00163473	-2.60169	0.00927698
PC19 × G_Butyricicoccus_RNT	-0.00141	0.00163345	-0.863207	0.388024	0.000728046	0.00163347	0.445706	0.65581	-0.00425355	(-0.007,-0.001)	0.0016369	-2.59855	0.00936233
PC24 × G_Acidaminococcus_RNT	0.000153838	0.00163352	0.0941755	0.92497	0.00100755	0.00163356	0.61678	0.53738	-0.00424342	(-0.007,-0.001)	0.00163555	-2.59449	0.00947345
never eat wheat vs. no eggs, dairy, wheat, or sugar restrictions × O_Clostridiales_RNT	-0.00357511	0.00163346	-2.18867	0.0286211	0.000843906	0.00163346	0.516639	0.605409	-0.00425869	(-0.007,-0.001)	0.00164221	-2.59326	0.00950744
temperature of hot drinks × G_Butyrivibrio_HB	-0.0059356	0.00163353	-3.6336	0.000279534	0.00144683	0.00163346	0.885743	0.375756	-0.00422166	(-0.007,-0.001)	0.00162998	-2.59001	0.00959777
never eat wheat vs. no eggs, dairy, wheat, or sugar restrictions × G_unclassified_C_Clostridia_RNT	-0.00355827	0.00163344	-2.17839	0.0293774	0.00162452	0.00163344	0.994538	0.319962	-0.00423514	(-0.007,-0.001)	0.00163519	-2.59	0.009598
overall beef intake × F_Porphyromonadaceae_RNT	0.000971743	0.00163351	0.594879	0.551924	-0.00123648	0.00163358	-0.756915	0.449102	-0.00418727	(-0.007,-0.001)	0.00161895	-2.58641	0.00969866
overall oily fish intake × G_Veillonella_HB	0.00132023	0.00163349	0.808229	0.418959	-0.00332865	0.00163346	-2.0378	0.041571	-0.00419689	(-0.007,-0.001)	0.00162913	-2.57615	0.00999119
PC33 × G_Eisenbergiella_HB	-0.00323911	0.00163345	-1.98299	0.0473698	-0.00151661	0.00163345	-0.928467	0.353166	-0.00421388	(-0.007,-0.001)	0.00163584	-2.57598	0.00999596
PC23 × F_Rhodospirillaceae_RNT	0.0032434	0.00163353	1.98552	0.0470877	-0.00219996	0.00163345	-1.34682	0.178039	-0.00421031	(-0.007,-0.001)	0.00163578	-2.57389	0.0100565
PC46 × G_unclassified_K_Bacteria_RNT	-0.00156667	0.00163346	-0.959111	0.337503	0.000818955	0.00163344	0.501367	0.616113	-0.00420338	(-0.007,-0.001)	0.00163513	-2.57066	0.0101508
bread type: white vs. wholemeal/wholegrain + brown × G_Veillonella_HB	-0.00326899	0.00163349	-2.00123	0.0453682	-0.00334237	0.00163344	-2.04622	0.0407354	0.00421085	(0.001,0.007)	0.00164125	2.56563	0.0102993
spread type: butter + margarine vs. never × F_Enterococcaceae_HB	-0.000940722	0.00163347	-0.575905	0.56468	9.13224e-05	0.00163345	0.0559076	0.955415	-0.00417463	(-0.007,-0.001)	0.00162814	-2.56405	0.0103464
milk type: full cream vs. any other × G_Sutterella_RNT	0.00112681	0.0016335	0.689813	0.490312	-0.000521788	0.00163347	-0.319436	0.749396	-0.00418891	(-0.007,-0.001)	0.00163581	-2.56075	0.010445
cereal type: muesli vs. any other × G_Lactococcus_RNT	0.000460046	0.00163349	0.281634	0.778225	0.00124772	0.00163354	0.763817	0.444977	0.00415618	(0.001,0.007)	0.00163015	2.54957	0.010786
PC33 × G_unclassified_F_Porphyromonadaceae_HB	-0.00325036	0.00163344	-1.98988	0.0466046	-0.00182095	0.00163348	-1.11477	0.264952	0.00412754	(0.001,0.007)	0.00162228	2.54428	0.0109506
PC13 × G_Phascolarctobacterium_RNT	-0.00137177	0.00163347	-0.839786	0.401029	0.00105894	0.00163359	0.64823	0.516837	0.00416388	(0.001,0.007)	0.001637	2.54361	0.0109719
PC16 × G_Butyrivibrio_HB	0.000970873	0.00163349	0.594355	0.552275	0.00142853	0.00163347	0.874537	0.381826	0.00415288	(0.001,0.007)	0.00163686	2.5371	0.0111778
PC2 × C_Actinobacteria_RNT	-0.00129713	0.0016335	-0.79408	0.427149	-0.00107034	0.00163345	-0.655261	0.5123	0.0041456	(0.001,0.007)	0.00163474	2.53593	0.0112152
PC13 × G_Odoribacter_HB	-0.00139431	0.00163346	-0.853597	0.393329	-0.000228979	0.00163346	-0.140181	0.888517	-0.00414086	(-0.007,-0.001)	0.00163333	-2.53523	0.0112378
overall lamb/mutton intake × F_Desulfovibrionaceae_HB	0.000936272	0.00163348	0.573177	0.566525	0.000315512	0.00163347	0.193155	0.846838	-0.00413461	(-0.007,-0.001)	0.00163159	-2.53409	0.0112743
cups of tea per day × C_Actinobacteria_RNT	0.00274213	0.00163347	1.67872	0.0932076	-0.00107553	0.00163345	-0.658442	0.510255	0.00413613	(0.001,0.007)	0.00163373	2.53171	0.0113513
overall processed meat intake × G_Blautia_RNT	-5.75035e-05	0.00163348	-0.0352031	0.971918	-0.00049336	0.00163346	-0.302035	0.762626	0.00414584	(0.001,0.007)	0.00163764	2.53159	0.011355
PC21 × G_Bifidobacterium_HB	0.00365138	0.00163348	2.23534	0.0253957	0.00100959	0.00163344	0.618076	0.536526	0.00412338	(0.001,0.007)	0.00163104	2.52807	0.0114695
PC17 × G_Barnesiella_HB	-0.00126796	0.00163351	-0.776218	0.437621	-0.000530075	0.00163346	-0.32451	0.745552	-0.00414484	(-0.007,-0.001)	0.00164004	-2.52727	0.0114957
PC36 × G_Acidaminococcus_HB	-0.00854411	0.00163341	-5.23084	1.68835e-07	0.00243929	0.00163341	1.49338	0.13534	0.00412524	(0.001,0.007)	0.00163664	2.52055	0.0117175
overall non-oily fish intake × G_Butyrivibrio_RNT	-0.000806294	0.00163348	-0.493606	0.621585	0.00246516	0.00163348	1.50915	0.131262	0.00413003	(0.001,0.007)	0.00163885	2.52008	0.0117334
PC42 × G_unclassified_F_Coriobacteriaceae_HB	-0.00286311	0.00163345	-1.7528	0.0796378	0.00131012	0.00163348	0.802043	0.422529	0.00415053	(0.001,0.007)	0.00164812	2.51835	0.011791
PC16 × F_Enterobacteriaceae_HB	0.000959351	0.00163347	0.587307	0.556998	-0.00236241	0.00163345	-1.44627	0.148103	-0.00409765	(-0.007,-0.001)	0.0016274	-2.51791	0.0118059
coffee type: ground vs. any other × G_Akkermansia_RNT	9.09501e-05	0.00163346	0.0556795	0.955597	0.000386727	0.00163348	0.23675	0.812851	-0.00410461	(-0.007,-0.001)	0.00163074	-2.51702	0.0118357
PC18 × G_Butyricicoccus_RNT	0.00489346	0.0016336	2.99551	0.00274008	0.000709667	0.00163344	0.434463	0.663953	-0.00411658	(-0.007,-0.001)	0.00163849	-2.51242	0.011991
never eat eggs vs. no eggs restrictions × G_unclassified_P_Firmicutes_RNT	-0.000103839	0.00163361	-0.0635641	0.949317	-0.00167988	0.00163347	-1.02841	0.303758	0.00410021	(0.001,0.007)	0.00163212	2.5122	0.0119985
bowls of cereal per week × G_Victivallis_HB	0.0019779	0.00163361	1.21075	0.225991	-0.00418503	0.00163343	-2.56211	0.0104043	-0.00409707	(-0.007,-0.001)	0.00163184	-2.5107	0.0120497
PC42 × F_Rhodospirillaceae_HB	-0.00283336	0.00163347	-1.73456	0.0828191	-0.000112114	0.00163346	-0.0686357	0.94528	0.00408424	(0.001,0.007)	0.00162801	2.50873	0.0121171
cups of coffee per day × G_Escherichia_Shigella_RNT	0.00100152	0.00163345	0.613132	0.539789	0.000867557	0.00163346	0.531116	0.595339	-0.00409902	(-0.007,-0.001)	0.00163573	-2.50592	0.0122136
PC23 × G_Odoribacter_HB	0.00323133	0.00163354	1.97812	0.0479158	-0.000225477	0.00163345	-0.138038	0.890211	0.00410256	(0.001,0.007)	0.00163842	2.50397	0.0122811
PC46 × G_Veillonella_RNT	-0.00156135	0.00163346	-0.955856	0.339146	-0.000207862	0.00163347	-0.127252	0.898741	0.00408662	(0.001,0.007)	0.00163224	2.50369	0.0122909
overall oily fish intake × G_Parasutterella_HB	0.00131473	0.0016335	0.804857	0.420903	-0.00290558	0.00163347	-1.77877	0.0752781	0.00408511	(0.001,0.007)	0.00163408	2.49994	0.0124218
PC13 × G_Alloprevotella_HB	-0.00139699	0.00163345	-0.855236	0.392421	-0.00120116	0.0016335	-0.735331	0.462138	0.00408493	(0.001,0.007)	0.00163404	2.4999	0.0124232
tablespoons of raw vegetables per day × G_Anaerostipes_RNT	0.00100946	0.0016335	0.61797	0.536595	0.00187623	0.00163346	1.14862	0.250712	0.00408547	(0.001,0.007)	0.00163603	2.49719	0.0125187
PC33 × O_Clostridiales_RNT	-0.00327106	0.00163346	-2.00254	0.0452276	0.000854741	0.00163346	0.523271	0.600786	0.00403534	(0.001,0.007)	0.00161773	2.49445	0.0126158
PC4 × G_unclassified_F_Coriobacteriaceae_HB	-0.00154179	0.00163364	-0.943778	0.345283	0.00131059	0.00163349	0.802324	0.422366	0.0040533	(0.001,0.007)	0.00162896	2.48828	0.0128368
PC1 × G_unclassified_K_Bacteria_HB	-0.00321099	0.00163369	-1.96549	0.0493586	-0.000645375	0.00163354	-0.395078	0.692785	0.00406026	(0.001,0.007)	0.00163202	2.48787	0.0128513
overall processed meat intake × G_Coprobacter_RNT	-8.6217e-05	0.00163347	-0.0527816	0.957906	0.000712589	0.00163346	0.436244	0.66266	-0.00408102	(-0.007,-0.001)	0.00164126	-2.48651	0.0129006
overall pork intake × G_Dorea_RNT	0.0023669	0.0016335	1.44898	0.147344	-0.00425142	0.00163359	-2.6025	0.00925513	-0.00407433	(-0.007,-0.001)	0.00163894	-2.48595	0.0129211
spread type: butter + margarine vs. never × F_Rhodospirillaceae_RNT	-0.00093512	0.00163347	-0.572474	0.567001	-0.00220046	0.00163346	-1.34711	0.177944	0.00402985	(0.001,0.007)	0.00163201	2.46925	0.0135399
PC33 × G_Aestuariispira_HB	-0.00326665	0.00163344	-1.99986	0.0455162	-0.00332967	0.00163345	-2.03843	0.0415078	0.00401011	(0.001,0.007)	0.00162496	2.46783	0.0135941
PC20 × F_Enterococcaceae_HB	-0.00257146	0.00163352	-1.57419	0.115445	7.83233e-05	0.00163348	0.0479487	0.961757	0.00402361	(0.001,0.007)	0.00163223	2.4651	0.0136978
PC4 × G_unclassified_F_Porphyromonadaceae_HB	-0.00153158	0.00163364	-0.937523	0.34849	-0.0018118	0.00163348	-1.10917	0.267358	0.00400406	(0.001,0.007)	0.00162439	2.46496	0.0137031
PC18 × C_Actinobacteria_RNT	0.00491013	0.0016336	3.00571	0.0026498	-0.00107222	0.00163343	-0.656419	0.511555	-0.00401898	(-0.007,-0.001)	0.00163179	-2.46293	0.0137812
PC10 × G_Sporobacter_HB	0.00448043	0.00163344	2.74293	0.00608961	8.2112e-06	0.00163345	0.0050269	0.995989	0.00403741	(0.001,0.007)	0.00163977	2.46218	0.01381
PC26 × F_Lachnospiraceae_RNT	-0.00417097	0.0016335	-2.5534	0.0106681	-0.000601238	0.00163344	-0.36808	0.712814	0.00400774	(0.001,0.007)	0.00163151	2.45647	0.0140315
cups of coffee per day × G_Alistipes_RNT	0.00100394	0.00163344	0.614618	0.538808	0.00377071	0.00163349	2.30838	0.0209788	0.00402018	(0.001,0.007)	0.00163672	2.45624	0.0140403
PC12 × F_Desulfovibrionaceae_HB	0.00251728	0.00163346	1.54107	0.123301	0.000318728	0.00163347	0.195124	0.845296	0.00400047	(0.001,0.007)	0.00162928	2.45537	0.0140746
cereal type: cornflakes/frosties vs. any other × G_Faecalitalea_HB	-0.0046601	0.00163346	-2.8529	0.0043325	-0.000686127	0.00163345	-0.420049	0.67445	0.00402105	(0.001,0.007)	0.00163778	2.45518	0.014082
cereal type: cornflakes/frosties vs. any other × G_Anaerostipes_RNT	-0.00466897	0.00163345	-2.85835	0.0042588	0.00189258	0.00163345	1.15864	0.246605	-0.00399135	(-0.007,-0.001)	0.00162694	-2.45328	0.0141565
PC8 × F_Lachnospiraceae_RNT	0.000361661	0.00163371	0.221374	0.824801	-0.000613428	0.00163346	-0.375539	0.70726	0.00401389	(0.001,0.007)	0.00163627	2.45307	0.0141647
milk type: soy milk vs. never × G_Escherichia_Shigella_HB	-0.00213413	0.00163352	-1.30646	0.191396	-0.00198597	0.00163346	-1.21581	0.224059	-0.00398953	(-0.007,-0.001)	0.00162948	-2.44834	0.014352
never eat sugar vs. no sugar restrictions × F_Acidaminococcaceae_HB	-0.000677744	0.00163354	-0.414893	0.678221	0.000685762	0.00163345	0.419823	0.674615	0.00402601	(0.001,0.007)	0.0016472	2.44416	0.0145194
spread type: flora + benecol vs. any other × G_Eisenbergiella_HB	-0.00234414	0.00163344	-1.43509	0.151263	-0.00150684	0.00163345	-0.922489	0.356274	0.00399533	(0.001,0.007)	0.00163464	2.44416	0.0145194
PC7 × G_Dialister_RNT	-0.00359742	0.00163353	-2.20223	0.0276494	-0.00264247	0.00163349	-1.61769	0.105731	0.00401103	(0.001,0.007)	0.00164162	2.44333	0.0145528
overall oily fish intake × G_Veillonella_RNT	0.00131025	0.00163351	0.802108	0.422491	-0.000204103	0.00163347	-0.12495	0.900563	0.00397068	(0.001,0.007)	0.00162831	2.43854	0.0147474
PC14 × F_Rhodospirillaceae_HB	0.000913268	0.00163348	0.559093	0.576099	-0.000112133	0.00163349	-0.0686465	0.945271	0.00396212	(0.001,0.007)	0.001628	2.43373	0.0149444
PC58 × G_Streptococcus_HB	-0.000793199	0.00163352	-0.485577	0.627267	-0.00170534	0.00163346	-1.044	0.296484	-0.00397033	(-0.007,-0.001)	0.00163338	-2.43074	0.0150685
overall cheese intake × G_Sporobacter_HB	-0.000393978	0.00163357	-0.241176	0.809419	-1.53008e-06	0.00163349	-0.000936698	0.999253	-0.00395643	(-0.007,-0.001)	0.00163187	-2.42447	0.015331
PC52 × G_Akkermansia_RNT	-0.000775415	0.00163347	-0.474704	0.634998	0.000388168	0.00163348	0.237632	0.812166	0.00395302	(0.001,0.007)	0.00163275	2.42108	0.0154752
PC35 × G_Acidaminococcus_RNT	0.00361681	0.00163347	2.21419	0.0268165	0.000990895	0.00163348	0.606614	0.544107	0.00392669	(0.001,0.007)	0.00162306	2.41931	0.0155506
bread type: wholemeal/wholegrain vs. white + brown × G_Alloprevotella_RNT	-0.00664153	0.00163344	-4.06599	4.78391e-05	0.000316626	0.00163343	0.193841	0.8463	0.00397249	(0.001,0.007)	0.00164308	2.41771	0.0156189
bread type: wholemeal/wholegrain vs. any other × C_Alphaproteobacteria_RNT	-0.000947795	0.00163347	-0.580234	0.561757	-0.00332749	0.00163346	-2.03708	0.0416428	-0.00393427	(-0.007,-0.001)	0.00162812	-2.41645	0.0156733
milk type: full cream vs. any other × F_Peptostreptococcaceae_RNT	0.00111027	0.00163349	0.679688	0.496703	-0.00382838	0.00163376	-2.34329	0.0191148	0.00398109	(0.001,0.007)	0.00164783	2.41596	0.0156942
overall pork intake × F_Enterococcaceae_HB	0.00238491	0.00163351	1.45999	0.144295	0.000116148	0.00163346	0.0711056	0.943314	0.00394498	(0.001,0.007)	0.00163485	2.41305	0.0158202
PC5 × O_Selenomonadales_RNT	-0.000331169	0.00163346	-0.202741	0.839338	0.000140982	0.00163346	0.0863089	0.931221	-0.00392648	(-0.007,-0.001)	0.00162887	-2.41055	0.0159291
PC44 × G_Anaerostipes_RNT	-0.000586463	0.0016335	-0.359022	0.719579	0.00186415	0.00163348	1.14121	0.253783	0.00398738	(0.001,0.007)	0.00165472	2.4097	0.015966
PC30 × G_Coprococcus_HB	-0.00268313	0.00163347	-1.6426	0.100467	0.0010789	0.00163349	0.660489	0.508941	-0.00392832	(-0.007,-0.001)	0.00163305	-2.40551	0.0161504
PC29 × G_unclassified_K_Bacteria_HB	-0.000924087	0.00163347	-0.56572	0.571585	-0.000692444	0.00163346	-0.423912	0.67163	0.0039372	(0.001,0.007)	0.00163739	2.40456	0.0161926
PC9 × G_Victivallis_HB	0.00237958	0.00163349	1.45674	0.145189	-0.00419322	0.00163344	-2.56712	0.0102551	0.00392485	(0.001,0.007)	0.00163299	2.40348	0.0162405
glasses of water per day × G_Akkermansia_RNT	-0.00303173	0.0016335	-1.85597	0.0634584	0.000385633	0.00163348	0.236081	0.81337	-0.00390811	(-0.007,-0.001)	0.00163156	-2.39533	0.0166061
spread type: any oil based spread vs. never × C_Gammaproteobacteria_RNT	-0.00153186	0.00163348	-0.937791	0.348352	0.000898181	0.00163357	0.549827	0.582439	-0.003875	(-0.007,-0.001)	0.0016197	-2.39242	0.0167381
PC30 × C_Gammaproteobacteria_RNT	-0.00267352	0.00163347	-1.63671	0.101692	0.000992365	0.00163359	0.607476	0.543536	0.00392419	(0.001,0.007)	0.00164154	2.39056	0.0168233
coffee type: decaffeinated vs. any other × O_Clostridiales_RNT	0.000100143	0.0016335	0.0613062	0.951115	0.00090418	0.00163354	0.55351	0.579915	-0.00391969	(-0.007,-0.001)	0.00164149	-2.38789	0.0169459
bread type: white vs. any other × G_unclassified_F_Prevotellaceae_HB	-0.000249031	0.00163345	-0.152457	0.878827	-0.0029955	0.00163352	-1.83378	0.0666881	0.0038897	(0.001,0.007)	0.00162931	2.38733	0.0169717
PC9 × F_Ruminococcaceae_RNT	0.00236399	0.00163351	1.44718	0.147847	0.00169578	0.00163356	1.03809	0.299229	-0.00386932	(-0.007,-0.001)	0.00162184	-2.38576	0.0170444
PC12 × G_unclassified_K_Bacteria_HB	0.00248075	0.00163361	1.51857	0.128871	-0.000681039	0.00163354	-0.416911	0.676744	0.00391745	(0.001,0.007)	0.00164483	2.38167	0.0172347
PC7 × F_Acidaminococcaceae_HB	-0.00359699	0.00163354	-2.20196	0.0276689	0.000676597	0.00163345	0.414213	0.678718	-0.0039209	(-0.007,-0.001)	0.00164853	-2.37843	0.0173872
coffee type: ground vs. any other × G_unclassified_F_Erysipelotrichaceae_HB	0.000100211	0.00163345	0.0613491	0.951081	0.0034621	0.00163345	2.11951	0.0340485	-0.00390074	(-0.007,-0.001)	0.00164088	-2.37723	0.0174439
PC31 × G_Escherichia_Shigella_HB	0.000750101	0.00163347	0.459208	0.646085	-0.00196815	0.00163346	-1.2049	0.228242	-0.00388161	(-0.007,-0.001)	0.00163319	-2.37671	0.0174685
PC54 × G_Parasutterella_RNT	-0.00312635	0.00163344	-1.91396	0.0556254	-0.00186148	0.00163345	-1.1396	0.254454	0.00387822	(0.001,0.007)	0.00163371	2.37388	0.017603
spread type: butter vs. never × F_Rhodospirillaceae_RNT	-0.00187484	0.00163345	-1.14778	0.25106	-0.00219447	0.00163346	-1.34345	0.179129	-0.00385939	(-0.007,-0.001)	0.00162592	-2.37366	0.0176131
slices of bread per week × G_unclassified_P_Proteobacteria_RNT	0.00464256	0.00163347	2.84216	0.00448121	0.000816619	0.00163344	0.499938	0.617119	-0.00385501	(-0.007,-0.001)	0.001627	-2.3694	0.0178175
cereal type: cornflakes/frosties vs. any other × G_Aestuariispira_RNT	-0.00469022	0.00163345	-2.87135	0.00408744	-0.00418045	0.00163345	-2.55928	0.0104894	-0.00385186	(-0.007,-0.001)	0.00162727	-2.36707	0.0179301
PC42 × G_Escherichia_Shigella_RNT	-0.00286278	0.00163346	-1.75259	0.0796738	0.000846461	0.00163346	0.518202	0.604318	0.00384894	(0.001,0.007)	0.00162695	2.36574	0.0179945
cereal type: cornflakes/frosties vs. any other × G_Desulfovibrio_RNT	-0.00467852	0.00163346	-2.86418	0.00418113	0.00169285	0.00163345	1.03637	0.300032	-0.00387229	(-0.007,-0.001)	0.00163702	-2.36545	0.0180085
PC40 × C_Alphaproteobacteria_RNT	0.00464215	0.00163344	2.84195	0.00448415	-0.00330591	0.00163344	-2.0239	0.0429815	0.00385027	(0.001,0.007)	0.00163177	2.35957	0.0182968
PC24 × G_Sporobacter_RNT	0.000158044	0.00163352	0.0967502	0.922925	-0.00168151	0.00163348	-1.02941	0.30329	0.00384309	(0.001,0.007)	0.001629	2.35917	0.0183163
overall poultry intake × G_Gemmiger_HB	0.000911555	0.00163362	0.557996	0.576847	-0.00240701	0.00163346	-1.47357	0.140598	0.00385271	(0.001,0.007)	0.00163363	2.35837	0.0183559
cups of coffee per day × F_Veillonellaceae_RNT	0.0010131	0.00163346	0.620219	0.535114	0.000171405	0.00163348	0.104932	0.91643	0.00386218	(0.001,0.007)	0.00163856	2.35706	0.0184208
PC52 × G_Fusicatenibacter_RNT	-0.000770425	0.00163347	-0.47165	0.637177	0.000800968	0.00163346	0.490351	0.623886	0.00384288	(0.001,0.007)	0.00163157	2.35533	0.0185066
bread type: white vs. any other × P_Firmicutes_RNT	-0.000244025	0.00163345	-0.149392	0.881244	-0.00131536	0.00163346	-0.805264	0.420668	0.00384087	(0.001,0.007)	0.00163259	2.35262	0.0186423
spread type: butter and margarine spreads vs. oil-based spreads × F_Sutterellaceae_HB	-0.000895531	0.00163351	-0.548223	0.583539	0.00220685	0.00163346	1.35103	0.176686	0.00385126	(0.001,0.007)	0.00163717	2.35239	0.0186537
PC81 × G_Desulfovibrio_HB	0.00214821	0.0016338	1.31485	0.18856	0.00149079	0.00163347	0.912655	0.361425	0.00388019	(0.001,0.007)	0.00165044	2.35101	0.0187231
PC32 × G_Akkermansia_RNT	-0.00207715	0.00163347	-1.27162	0.20351	0.000385642	0.00163348	0.236086	0.813366	-0.00383779	(-0.007,-0.001)	0.00163293	-2.35025	0.0187612
tablespoons of cooked vegetables per day × G_Parasutterella_HB	0.00288964	0.00163347	1.76901	0.0768925	-0.00288804	0.00163345	-1.76806	0.0770512	0.00382418	(0.001,0.007)	0.00162758	2.3496	0.0187939
overall oily fish intake × G_Holdemanella_HB	0.00132776	0.0016335	0.812832	0.416315	-0.00293729	0.00163347	-1.7982	0.0721469	0.00384673	(0.001,0.007)	0.00163737	2.34933	0.0188076
PC81 × F_Peptostreptococcaceae_RNT	0.00208348	0.00163345	1.27551	0.202131	-0.0037441	0.00163345	-2.29215	0.0218977	0.00380626	(0.001,0.007)	0.00162334	2.34471	0.0190426
PC28 × G_Alistipes_RNT	-0.00255476	0.00163343	-1.56404	0.117808	0.00382107	0.00163352	2.33916	0.0193277	0.00379172	(0.001,0.007)	0.00162069	2.33957	0.0193066
PC4 × G_Eisenbergiella_RNT	-0.00155315	0.00163364	-0.95073	0.341742	0.00230966	0.00163346	1.41397	0.157372	0.00378416	(0.001,0.007)	0.00162042	2.3353	0.0195284
PC26 × G_Subdoligranulum_HB	-0.00423803	0.00163352	-2.59442	0.00947542	-0.000492755	0.00163345	-0.301666	0.762907	0.00381355	(0.001,0.007)	0.0016333	2.33488	0.0195504
tablespoons of raw vegetables per day × G_Prevotella_RNT	0.00102397	0.00163351	0.626855	0.530755	0.000794403	0.00163347	0.486329	0.626734	0.00381555	(0.001,0.007)	0.00163437	2.33457	0.0195662
PC36 × O_Clostridiales_RNT	-0.00855028	0.00163342	-5.2346	1.65436e-07	0.000872232	0.0016334	0.533999	0.593342	-0.00381535	(-0.007,-0.001)	0.00163513	-2.33335	0.0196301
overall non-oily fish intake × G_Acidaminococcus_HB	-0.00080743	0.00163348	-0.494301	0.621094	0.00242877	0.00163346	1.48689	0.137045	-0.00380685	(-0.007,-0.001)	0.00163474	-2.32872	0.0198743
PC58 × F_Acidaminococcaceae_HB	-0.000734746	0.0016335	-0.4498	0.652855	0.000652245	0.00163351	0.399291	0.689679	0.00373504	(0.001,0.007)	0.00160434	2.32808	0.0199085
PC39 × G_Aestuariispira_RNT	-0.000335136	0.00163346	-0.20517	0.83744	-0.00420072	0.00163345	-2.57169	0.0101208	0.00378661	(0.001,0.007)	0.00162968	2.32353	0.0201513
overall processed meat intake × G_Intestinibacter_RNT	-9.02939e-05	0.00163348	-0.0552772	0.955918	-0.000617616	0.00163347	-0.378101	0.705356	-0.00375894	(-0.007,-0.001)	0.00161803	-2.32316	0.0201711
coffee type: decaffeinated vs. any other × O_Rhodospirillales_RNT	0.000105307	0.00163348	0.0644678	0.948598	-0.00266873	0.0016335	-1.63375	0.102312	0.00378677	(0.001,0.007)	0.00163145	2.3211	0.0202818
cereal type: biscuit cereal vs. any other × G_unclassified_F_Porphyromonadaceae_RNT	0.00197733	0.00163349	1.21049	0.226092	0.000701876	0.00163345	0.429689	0.667422	-0.00379709	(-0.007,-0.001)	0.00163882	-2.31696	0.0205062
PC12 × F_Enterococcaceae_HB	0.00251781	0.00163347	1.54139	0.123223	9.73995e-05	0.00163345	0.0596282	0.952452	0.0037755	(0.001,0.007)	0.00163028	2.31586	0.0205665
PC12 × G_Dialister_HB	0.00252138	0.00163346	1.54358	0.122692	-0.000801059	0.00163345	-0.490409	0.623845	0.00377186	(0.001,0.007)	0.00163145	2.31197	0.0207798
PC52 × G_unclassified_F_Ruminococcaceae_RNT	-0.000769382	0.00163347	-0.471011	0.637633	-0.000680277	0.00163346	-0.416464	0.67707	0.0037765	(0.001,0.007)	0.00163355	2.31183	0.0207873
PC1 × C_Gammaproteobacteria_RNT	-0.0032131	0.00163368	-1.96679	0.049208	0.000958667	0.00163345	0.586896	0.557274	0.00376861	(0.001,0.007)	0.00163083	2.31086	0.0208412
PC35 × C_Gammaproteobacteria_HB	0.00364641	0.00163348	2.23229	0.0255962	0.000740467	0.00163346	0.453312	0.650324	0.00375657	(0.001,0.007)	0.00162665	2.30939	0.0209223
PC42 × F_Veillonellaceae_RNT	-0.0028388	0.00163346	-1.7379	0.0822295	0.00019932	0.00163346	0.122023	0.902881	-0.00376609	(-0.007,-0.001)	0.0016323	-2.30723	0.0210425
PC52 × F_Peptostreptococcaceae_RNT	-0.000780465	0.00163346	-0.477799	0.632794	-0.00371459	0.00163354	-2.27396	0.0229692	-0.00374602	(-0.007,-0.001)	0.00162437	-2.30613	0.0211037
never eat sugar vs. no eggs, dairy, wheat, or sugar restrictions × F_Rhodospirillaceae_RNT	-0.00270131	0.00163348	-1.65371	0.0981869	-0.00220795	0.00163345	-1.35171	0.17647	0.00376076	(0.001,0.007)	0.00163244	2.30377	0.021236
PC3 × G_Subdoligranulum_HB	0.00104716	0.00163385	0.640918	0.521576	-0.000493099	0.00163346	-0.301873	0.762749	0.00375478	(0.001,0.007)	0.00163404	2.29785	0.0215707
PC35 × G_Eisenbergiella_RNT	0.00363178	0.00163347	2.22335	0.0261925	0.00227073	0.00163358	1.39003	0.164519	-0.00376952	(-0.007,-0.001)	0.00164061	-2.29763	0.0215835
slices of bread per week × G_Aestuariispira_HB	0.00461207	0.00163345	2.82352	0.00475018	-0.00332337	0.00163344	-2.03458	0.0418935	-0.00375467	(-0.007,-0.001)	0.00163522	-2.29613	0.0216691
overall cheese intake × G_Gemmiger_HB	-0.000362995	0.00163355	-0.222213	0.824148	-0.00240839	0.00163346	-1.47441	0.140372	0.00375089	(0.001,0.007)	0.00163384	2.29576	0.0216904
PC81 × G_Bifidobacterium_RNT	0.00202127	0.00163368	1.23725	0.215995	-0.00488988	0.00163346	-2.99357	0.00275755	-0.00377391	(-0.007,-0.001)	0.00164413	-2.29538	0.021712
coffee type: ground vs. any other × F_Sutterellaceae_RNT	8.76581e-05	0.00163344	0.0536646	0.957202	-0.00478034	0.00163345	-2.92652	0.00342793	0.00372787	(0.001,0.007)	0.00162445	2.29485	0.0217423
PC16 × G_Clostridium_sensu_stricto_HB	0.000948983	0.00163348	0.580959	0.561269	0.00230292	0.00163345	1.40985	0.158584	0.00373073	(0.001,0.007)	0.00162834	2.29113	0.0219567
PC81 × F_Coriobacteriaceae_RNT	0.00210234	0.0016335	1.28702	0.19809	0.00148483	0.00163347	0.909006	0.363347	-0.00377429	(-0.007,-0.001)	0.00165072	-2.28645	0.0222284
PC54 × C_Gammaproteobacteria_HB	-0.00312525	0.00163345	-1.91329	0.0557123	0.000736331	0.00163345	0.450783	0.652146	-0.00374232	(-0.007,-0.001)	0.0016371	-2.28594	0.0222582
PC39 × F_Enterococcaceae_HB	-0.000327791	0.00163348	-0.200671	0.840956	0.000118763	0.00163347	0.072706	0.94204	0.0037382	(0.001,0.007)	0.00163596	2.28502	0.0223123
spread type: butter vs. never × G_Sporobacter_HB	-0.00188211	0.00163345	-1.15223	0.249229	1.3365e-05	0.00163346	0.00818199	0.993472	-0.00373705	(-0.007,-0.001)	0.00163712	-2.2827	0.0224484
PC13 × G_Collinsella_RNT	-0.00139351	0.00163346	-0.853104	0.393602	-0.000733568	0.00163349	-0.449082	0.653373	0.00373449	(0.001,0.007)	0.00163737	2.28079	0.0225614
spread type: butter vs. never × F_Acidaminococcaceae_RNT	-0.00187595	0.00163345	-1.14846	0.25078	0.00342484	0.00163345	2.09669	0.0360214	-0.00372435	(-0.007,-0.001)	0.00163343	-2.28009	0.022603
PC3 × G_Holdemanella_HB	0.00106424	0.00163385	0.651372	0.514807	-0.00293975	0.00163347	-1.79969	0.0719097	0.00372952	(0.001,0.007)	0.00163686	2.27846	0.0226998
glasses of water per day × F_Streptococcaceae_RNT	-0.00303974	0.00163349	-1.86089	0.06276	0.00311874	0.00163353	1.9092	0.0562365	-0.00370783	(-0.007,-0.001)	0.00162889	-2.27629	0.0228291
coffee type: ground vs. any other × G_unclassified_F_Prevotellaceae_HB	8.97349e-05	0.00163346	0.0549357	0.95619	-0.00295408	0.00163345	-1.80849	0.0705309	-0.00373043	(-0.007,-0.001)	0.00163922	-2.27573	0.0228625
spread type: any oil based spread vs. never × G_Blautia_RNT	-0.00152959	0.00163349	-0.936395	0.34907	-0.000473291	0.00163346	-0.289747	0.77201	-0.00372923	(-0.007,-0.001)	0.00163936	-2.27481	0.022918
PC46 × F_Peptostreptococcaceae_HB	-0.00157069	0.00163348	-0.961561	0.336271	0.000819567	0.00163346	0.501738	0.615852	0.00372114	(0.001,0.007)	0.00163758	2.27234	0.0230668
never eat sugar vs. no sugar restrictions × F_Porphyromonadaceae_RNT	-0.000658831	0.00163353	-0.403317	0.686715	-0.00113527	0.0016336	-0.694945	0.48709	-0.00371	(-0.007,-0.001)	0.00163401	-2.27048	0.0231788
PC3 × G_Gemmiger_HB	0.00104044	0.00163386	0.6368	0.524255	-0.00239677	0.00163346	-1.4673	0.142296	0.00372147	(0.001,0.007)	0.00164003	2.26914	0.0232603
PC52 × G_Ruminococcus_HB	-0.000770012	0.00163347	-0.471396	0.637358	0.000294423	0.00163348	0.180242	0.856962	-0.00371226	(-0.007,-0.001)	0.00163716	-2.26751	0.0233599
overall poultry intake × G_Prevotella_RNT	0.00091338	0.00163363	0.559111	0.576086	0.000779957	0.00163346	0.477487	0.633015	-0.0037105	(-0.007,-0.001)	0.00163659	-2.26721	0.023378
PC9 × G_Collinsella_HB	0.00238975	0.00163351	1.46295	0.143481	-0.000104776	0.00163347	-0.0641433	0.948856	-0.00370647	(-0.007,-0.001)	0.00163536	-2.26645	0.0234245
slices of bread per week × G_Dialister_HB	0.00462255	0.00163345	2.82993	0.00465611	-0.000792619	0.00163344	-0.485245	0.627503	-0.00370179	(-0.007,-0.001)	0.0016333	-2.26645	0.0234245
cups of coffee per day × G_Streptococcus_HB	0.000993214	0.00163346	0.608044	0.543159	-0.00169982	0.00163346	-1.04062	0.298051	-0.0037085	(-0.007,0)	0.00163824	-2.26371	0.0235925
PC31 × C_Gammaproteobacteria_RNT	0.000785717	0.00163352	0.480997	0.630519	0.000908076	0.00163357	0.555885	0.57829	-0.00363794	(-0.007,0)	0.00160731	-2.26337	0.0236133
PC42 × F_Lachnospiraceae_RNT	-0.00286311	0.00163347	-1.75278	0.0796406	-0.000621826	0.00163347	-0.380679	0.703442	-0.00369156	(-0.007,0)	0.00163141	-2.2628	0.0236484
spread type: butter + margarine vs. never × G_Alloprevotella_HB	-0.000927866	0.00163348	-0.568029	0.570016	-0.00122767	0.00163346	-0.751575	0.452307	0.00370865	(0,0.007)	0.00163915	2.26255	0.0236641
glasses of water per day × G_Sporobacter_HB	-0.00304416	0.0016335	-1.86358	0.0623813	1.59987e-05	0.00163347	0.00979432	0.992185	-0.0036906	(-0.007,0)	0.00163127	-2.26241	0.0236728
PC13 × G_unclassified_F_Lachnospiraceae_RNT	-0.00138159	0.00163346	-0.845806	0.397662	-0.00235648	0.00163351	-1.44259	0.149136	0.00368859	(0,0.007)	0.00163179	2.26046	0.0237935
overall lamb/mutton intake × F_Acidaminococcaceae_RNT	0.000951188	0.00163346	0.582314	0.560355	0.00343807	0.0016335	2.10472	0.035316	-0.00367706	(-0.007,0)	0.00162879	-2.25754	0.023975
milk type: skimmed, semi-skimmed, full cream (QT) × F_Coriobacteriaceae_RNT	-0.00121293	0.00163354	-0.742513	0.457777	0.0014837	0.00163348	0.908304	0.363718	-0.00368474	(-0.007,0)	0.00163267	-2.25687	0.0240166
never eat wheat vs. no eggs, dairy, wheat, or sugar restrictions × G_Collinsella_RNT	-0.00354891	0.00163344	-2.17266	0.0298068	-0.000716472	0.00163347	-0.438619	0.660938	-0.00366818	(-0.007,0)	0.00162611	-2.2558	0.024084
PC13 × G_Ruminococcus_RNT	-0.00139659	0.00163346	-0.85499	0.392557	0.000386133	0.00163345	0.236391	0.813129	-0.0036941	(-0.007,0)	0.00164006	-2.25242	0.0242965
PC8 × F_Enterococcaceae_HB	0.000359111	0.00163371	0.219814	0.826016	0.000101795	0.00163345	0.0623189	0.950309	-0.00366717	(-0.007,0)	0.00162883	-2.25142	0.0243596
PC39 × F_Peptostreptococcaceae_RNT	-0.000340137	0.00163346	-0.208231	0.835049	-0.00374777	0.00163345	-2.29439	0.0217685	-0.00366493	(-0.007,0)	0.00162845	-2.25055	0.0244143
PC43 × G_Subdoligranulum_HB	-0.00626344	0.00163348	-3.83441	0.000125886	-0.000481218	0.00163342	-0.294607	0.768294	0.0036862	(0,0.007)	0.00163837	2.24992	0.0244544
PC12 × G_Phascolarctobacterium_RNT	0.00251919	0.00163347	1.54224	0.123017	0.000990955	0.00163346	0.60666	0.544077	-0.00368518	(-0.007,0)	0.00163793	-2.2499	0.0244562
never eat eggs vs. no eggs restrictions × F_Erysipelotrichaceae_RNT	-0.000218721	0.00163368	-0.133883	0.893495	-0.000534431	0.00163349	-0.327171	0.743539	0.0035801	(0,0.007)	0.00159135	2.24973	0.0244665
milk type: skimmed, semi-skimmed, full cream (QT) × G_Intestinibacter_RNT	-0.00121323	0.00163354	-0.742701	0.457663	-0.000551735	0.00163363	-0.337737	0.735562	0.003673	(0,0.007)	0.00163378	2.24817	0.024566
PC14 × O_Lactobacillales_RNT	0.00090191	0.00163349	0.552135	0.580856	-0.00174633	0.00163351	-1.06907	0.28504	0.00367062	(0,0.007)	0.00163286	2.24797	0.0245789
PC10 × O_Lactobacillales_RNT	0.00449937	0.00163344	2.75454	0.0058777	-0.00173015	0.00163345	-1.0592	0.28951	0.00368675	(0,0.007)	0.00164019	2.24775	0.0245924
PC20 × G_Alloprevotella_HB	-0.0025732	0.00163352	-1.57524	0.115202	-0.00123201	0.00163348	-0.754224	0.450715	0.00366999	(0,0.007)	0.00163307	2.24729	0.0246218
bread type: white vs. wholemeal/wholegrain + brown × G_Collinsella_RNT	-0.00327028	0.0016335	-2.002	0.0452849	-0.00072964	0.00163348	-0.446679	0.655107	0.00367167	(0,0.007)	0.00163555	2.24492	0.0247739
PC1 × G_unclassified_P_Firmicutes_HB	-0.00320056	0.00163367	-1.95912	0.0500998	-0.00270477	0.00163344	-1.65587	0.0977493	0.00366153	(0,0.007)	0.00163109	2.24484	0.0247788
PC31 × O_Rhodospirillales_RNT	0.000751857	0.00163346	0.460284	0.645313	-0.00264039	0.00163345	-1.61645	0.105999	0.00368459	(0,0.007)	0.001642	2.24397	0.024835
PC3 × G_Dialister_HB	0.00105285	0.00163385	0.644398	0.519318	-0.000802583	0.00163346	-0.491338	0.623188	0.00366549	(0,0.007)	0.00163409	2.24314	0.0248881
tablespoons of raw vegetables per day × G_Alistipes_RNT	0.00102698	0.00163351	0.628697	0.529548	0.00371705	0.00163378	2.27512	0.0228992	-0.00373499	(-0.007,0.0005)	0.00166552	-2.24253	0.0249275
PC12 × F_Streptococcaceae_RNT	0.00255257	0.00163349	1.56265	0.118137	0.003039	0.0016337	1.8602	0.0628584	0.00361377	(0,0.007)	0.00161392	2.23913	0.0251482
cups of tea per day × O_Lactobacillales_RNT	0.00275326	0.00163346	1.68554	0.0918859	-0.00171814	0.00163346	-1.05184	0.292875	-0.00365058	(-0.007,0)	0.00163177	-2.23719	0.0252742
PC21 × C_Gammaproteobacteria_RNT	0.00365013	0.00163348	2.23457	0.0254462	0.000916259	0.00163348	0.560923	0.57485	0.00364694	(0,0.007)	0.00163068	2.23645	0.0253226
cereal type: biscuit cereal vs. any other × G_Streptococcus_HB	0.00200049	0.00163347	1.22469	0.220694	-0.0017149	0.00163346	-1.04986	0.293785	0.00363088	(0,0.007)	0.00162522	2.23409	0.0254777
PC13 × F_Rhodospirillaceae_HB	-0.00137688	0.00163347	-0.842919	0.399274	-8.7333e-05	0.00163346	-0.0534649	0.957361	0.00363979	(0,0.007)	0.00163184	2.23048	0.0257164
PC45 × G_Bifidobacterium_HB	-0.00214147	0.0016335	-1.31097	0.189868	0.00101164	0.00163345	0.619328	0.535701	0.00366843	(0,0.007)	0.00164474	2.23041	0.0257211
cups of tea per day × C_Deltaproteobacteria_HB	0.00277048	0.00163348	1.69606	0.0898759	-0.00130402	0.00163345	-0.798322	0.424684	0.00361863	(0,0.007)	0.0016233	2.22918	0.0258024
coffee type: ground vs. any other × F_Veillonellaceae_RNT	0.000133265	0.00163356	0.0815795	0.934981	0.000183901	0.00163348	0.112582	0.910362	0.00364775	(0,0.007)	0.00163845	2.22634	0.0259919
tablespoons of cooked vegetables per day × G_Gemmiger_HB	0.00289111	0.00163347	1.76992	0.0767417	-0.00241247	0.00163346	-1.47691	0.139701	-0.00363761	(-0.007,0)	0.00163444	-2.2256	0.0260416
bread type: white vs. any other × G_unclassified_C_Clostridia_HB	-0.000245558	0.00163344	-0.150331	0.880503	-0.00319614	0.00163346	-1.95667	0.0503871	0.00362995	(0,0.007)	0.0016327	2.22328	0.0261973
PC30 × F_Erysipelotrichaceae_RNT	-0.002674	0.00163348	-1.637	0.101631	-0.000550585	0.00163352	-0.337055	0.736076	-0.00360067	(-0.007,0)	0.00162099	-2.22128	0.0263329
coffee type: decaffeinated vs. any other × C_Gammaproteobacteria_RNT	0.000112741	0.00163348	0.069019	0.944975	0.0009594	0.00163346	0.587342	0.556974	-0.00364071	(-0.007,0)	0.00163922	-2.221	0.0263516
overall non-oily fish intake × F_Rhodospirillaceae_RNT	-0.000797777	0.00163348	-0.48839	0.625274	-0.00221435	0.00163346	-1.35562	0.175221	0.00362837	(0,0.007)	0.00163374	2.2209	0.0263583
PC44 × G_Clostridium_sensu_stricto_HB	-0.000562196	0.00163345	-0.344176	0.730714	0.00231313	0.00163346	1.41609	0.156749	0.00360898	(0,0.007)	0.00162511	2.22076	0.0263675
PC11 × G_Sutterella_RNT	-0.00429799	0.00163345	-2.63124	0.00850775	-0.000550458	0.00163349	-0.336984	0.736129	0.0036113	(0,0.007)	0.00162877	2.21719	0.0266107
spread type: butter vs. never × G_Subdoligranulum_HB	-0.00189233	0.00163346	-1.15848	0.246671	-0.0004922	0.00163346	-0.301323	0.763168	0.00361309	(0,0.007)	0.00163118	2.21502	0.0267591
PC16 × G_Bifidobacterium_HB	0.000950352	0.00163349	0.581791	0.560708	0.00102624	0.00163347	0.628259	0.529835	0.00360968	(0,0.007)	0.0016299	2.21466	0.0267842
bread type: wholemeal/wholegrain vs. white + brown × C_Deltaproteobacteria_HB	-0.00663828	0.00163343	-4.064	4.82485e-05	-0.00133268	0.00163344	-0.815878	0.414571	0.00361096	(0,0.007)	0.00163487	2.20872	0.0271947
bread type: white vs. wholemeal/wholegrain + brown × G_unclassified_F_Prevotellaceae_HB	-0.00328092	0.00163349	-2.00853	0.044588	-0.00297363	0.00163344	-1.82047	0.0686886	0.00360976	(0,0.007)	0.00163433	2.20871	0.0271952
bread type: wholemeal/wholegrain vs. any other × G_unclassified_K_Bacteria_RNT	-0.000937173	0.00163348	-0.57373	0.566151	0.000818583	0.00163345	0.501137	0.616275	-0.00360169	(-0.007,0)	0.00163173	-2.20728	0.0272954
PC52 × G_unclassified_P_Bacteroidetes_HB	-0.000767727	0.00163347	-0.469997	0.638358	0.00153785	0.00163348	0.941454	0.346473	-0.00359728	(-0.007,0)	0.00163289	-2.20302	0.0275943
cups of coffee per day × G_Butyricicoccus_RNT	0.000999437	0.00163346	0.611854	0.540635	0.000733475	0.0016335	0.44902	0.653417	-0.00360194	(-0.007,0)	0.00163576	-2.20201	0.0276654
spread type: butter vs. any other × C_Gammaproteobacteria_RNT	-0.000482388	0.00163351	-0.295308	0.767758	0.000925903	0.00163349	0.566825	0.570833	0.0036072	(0,0.007)	0.00163972	2.19989	0.0278151
pieces of fresh fruit per day × G_unclassified_P_Proteobacteria_RNT	0.00326563	0.00163351	1.99914	0.0455937	0.000843962	0.0016335	0.51666	0.605394	-0.00360457	(-0.007,0)	0.00163901	-2.19924	0.0278616
PC11 × G_unclassified_P_Firmicutes_HB	-0.00428175	0.00163344	-2.62131	0.00875973	-0.0027017	0.00163344	-1.65399	0.0981297	0.00358262	(0,0.007)	0.00162987	2.19811	0.0279422
PC54 × G_Butyricicoccus_RNT	-0.00314421	0.00163349	-1.92484	0.0542499	0.000729951	0.00163351	0.446861	0.654976	0.00355018	(0,0.007)	0.00161659	2.19609	0.028086
PC3 × G_unclassified_P_Firmicutes_RNT	0.00105957	0.00163384	0.648512	0.516654	-0.00169588	0.00163349	-1.03819	0.299181	-0.00358616	(-0.007,0)	0.0016331	-2.19592	0.0280984
PC35 × G_Veillonella_RNT	0.00363132	0.00163346	2.22308	0.0262109	-0.000207937	0.00163346	-0.127298	0.898704	0.00358416	(0,0.007)	0.00163281	2.19508	0.0281584
PC27 × F_Desulfovibrionaceae_HB	-0.00360157	0.00163345	-2.20488	0.0274632	0.00030498	0.00163346	0.186708	0.85189	0.00358881	(0.0004,0.007)	0.0016369	2.19244	0.0283481
PC29 × G_Odoribacter_HB	-0.000918547	0.00163347	-0.56233	0.573892	-0.000251487	0.00163347	-0.153959	0.877642	0.00359055	(0,0.007)	0.0016409	2.18816	0.0286583
milk type: soy milk vs. never × O_Rhodospirillales_RNT	-0.00212177	0.00163351	-1.2989	0.193979	-0.00263827	0.00163345	-1.61515	0.106278	-0.003561	(-0.007,0)	0.00163225	-2.18165	0.0291362
tablespoons of raw vegetables per day × G_unclassified_F_Prevotellaceae_RNT	0.0010191	0.00163351	0.623875	0.53271	-0.000217822	0.00163347	-0.133349	0.893917	0.00355325	(0,0.007)	0.00162952	2.18055	0.0292171
overall poultry intake × G_unclassified_P_Proteobacteria_HB	0.000908575	0.00163363	0.556169	0.578096	-0.000485923	0.00163347	-0.297479	0.766101	-0.0035715	(-0.007,0)	0.00163846	-2.17979	0.0292736
bowls of cereal per week × G_unclassified_P_Bacteroidetes_HB	0.00199103	0.00163363	1.21878	0.22293	0.00154479	0.00163348	0.945703	0.344301	-0.00355823	(-0.007,0)	0.00163242	-2.17972	0.0292785
slices of bread per week × G_Escherichia_Shigella_HB	0.00465428	0.00163349	2.84928	0.00438211	-0.00199758	0.00163346	-1.22291	0.221364	-0.00357839	(-0.007,0)	0.00164196	-2.17935	0.0293067
spread type: butter + margarine vs. never × G_Butyrivibrio_RNT	-0.000935362	0.00163347	-0.572623	0.5669	0.00247658	0.00163353	1.51609	0.129497	-0.00354666	(-0.007,0)	0.00162815	-2.17834	0.0293817
PC42 × G_Prevotella_RNT	-0.00286047	0.00163347	-1.75116	0.0799188	0.00076698	0.00163346	0.469542	0.638682	-0.0035574	(-0.007,0)	0.00163627	-2.17409	0.0296988
bread type: white vs. wholemeal/wholegrain + brown × F_Peptostreptococcaceae_HB	-0.00327433	0.0016335	-2.00448	0.0450194	0.000813227	0.00163347	0.497851	0.618589	-0.00354824	(-0.007,0)	0.00163669	-2.16793	0.0301645
pieces of dried fruit per day × G_Alloprevotella_HB	-0.000450991	0.0016335	-0.27609	0.782479	-0.00121044	0.00163348	-0.741021	0.458681	-0.00356038	(-0.007,0)	0.00164239	-2.1678	0.0301743
PC35 × G_Eisenbergiella_HB	0.00362234	0.00163347	2.21758	0.0265841	-0.0014573	0.00163351	-0.892133	0.372322	0.00352689	(0,0.007)	0.00162829	2.16601	0.0303109
PC42 × G_Paraprevotella_RNT	-0.0028413	0.00163345	-1.73945	0.0819564	-0.00346413	0.00163345	-2.12075	0.0339434	-0.00354233	(-0.007,0)	0.001638	-2.16259	0.0305731
PC40 × G_Collinsella_HB	0.00464169	0.00163345	2.84164	0.00448845	-0.000117217	0.00163346	-0.0717604	0.942793	-0.00352776	(-0.007,0)	0.00163128	-2.16258	0.0305744
PC46 × G_Intestinibacter_HB	-0.0015598	0.00163347	-0.9549	0.339629	0.000764941	0.00163383	0.46819	0.639649	0.00350807	(0,0.007)	0.00162724	2.15584	0.0310965
PC33 × F_Porphyromonadaceae_RNT	-0.00324312	0.00163345	-1.98544	0.0470958	-0.00113995	0.00163354	-0.69784	0.485277	0.00349439	(0,0.007)	0.0016214	2.15517	0.0311492
PC45 × G_unclassified_P_Firmicutes_RNT	-0.00212077	0.00163356	-1.29825	0.194202	-0.00168567	0.00163347	-1.03196	0.302093	-0.00349457	(-0.007,0)	0.00162213	-2.15432	0.0312161
tablespoons of raw vegetables per day × G_Akkermansia_HB	0.00101096	0.00163351	0.618888	0.535991	-0.000839988	0.00163347	-0.514236	0.607087	-0.0035067	(-0.007,0)	0.00162875	-2.153	0.031319
pieces of dried fruit per day × G_Odoribacter_HB	-0.000470169	0.00163354	-0.287823	0.773483	-0.000228723	0.00163347	-0.140023	0.888642	0.00352924	(0,0.007)	0.00164172	2.14973	0.0315775
PC7 × G_Dorea_RNT	-0.00360506	0.00163352	-2.20692	0.0273201	-0.00421137	0.00163344	-2.57822	0.00993148	-0.00348063	(-0.007,0)	0.00162095	-2.14728	0.0317715
glasses of water per day × G_Prevotella_RNT	-0.00304971	0.0016335	-1.86698	0.0619054	0.000808851	0.00163348	0.49517	0.620481	-0.00351512	(-0.007,0)	0.0016375	-2.14665	0.031822
bread type: white vs. wholemeal/wholegrain + brown × G_Fusicatenibacter_RNT	-0.00327639	0.0016335	-2.00575	0.0448836	0.000809753	0.00163345	0.495731	0.620084	0.00350141	(0,0.007)	0.00163142	2.14624	0.0318544
PC27 × G_Coprococcus_HB	-0.00359651	0.00163345	-2.20178	0.0276814	0.00105499	0.00163348	0.645857	0.518372	-0.00350694	(-0.007,0)	0.0016343	-2.14584	0.0318862
cereal type: muesli vs. any other × G_Parasutterella_RNT	0.000460233	0.00163349	0.281748	0.778137	-0.00179957	0.00163367	-1.10156	0.270656	0.0034884	(0,0.007)	0.00162767	2.14318	0.0320993
coffee type: decaffeinated vs. any other × F_Sutterellaceae_HB	0.00011135	0.00163348	0.0681674	0.945652	0.00219713	0.00163346	1.34508	0.178599	0.00350538	(0,0.007)	0.00163612	2.1425	0.0321539
overall poultry intake × C_Gammaproteobacteria_HB	0.000900962	0.00163364	0.551506	0.581287	0.00073919	0.00163346	0.452529	0.650888	-0.00349238	(-0.007,0)	0.00163255	-2.13921	0.032419
never eat wheat vs. no eggs, dairy, wheat, or sugar restrictions × C_Actinobacteria_RNT	-0.00356053	0.00163344	-2.17977	0.0292751	-0.00107906	0.00163345	-0.660605	0.508866	-0.00350181	(-0.007,0)	0.00163714	-2.13898	0.0324381
spread type: any oil based spread vs. never × G_Parasutterella_HB	-0.00152765	0.00163348	-0.935209	0.349681	-0.00287186	0.00163346	-1.75814	0.0787238	0.00348141	(0,0.007)	0.00162773	2.13881	0.0324519
PC17 × G_unclassified_C_Clostridia_HB	-0.00128368	0.00163348	-0.785857	0.431952	-0.00318312	0.00163345	-1.94871	0.0513311	0.00349123	(0,0.007)	0.00163286	2.13812	0.032508
bowls of cereal per week × G_unclassified_F_Lachnospiraceae_RNT	0.00197547	0.00163362	1.20926	0.226565	-0.00239226	0.00163348	-1.46452	0.143053	0.00348985	(0,0.007)	0.0016333	2.13668	0.0326248
PC58 × G_unclassified_F_Porphyromonadaceae_RNT	-0.000771138	0.00163348	-0.472083	0.636868	0.000688614	0.00163346	0.421568	0.673341	0.00345843	(0,0.007)	0.00162264	2.13135	0.0330607
PC32 × F_Streptococcaceae_HB	-0.00208553	0.00163348	-1.27674	0.201695	0.000179075	0.00163349	0.109628	0.912705	-0.00347356	(-0.007,0)	0.00163015	-2.13082	0.0331045
overall lamb/mutton intake × C_Actinobacteria_RNT	0.000955711	0.00163346	0.585083	0.558492	-0.00106611	0.00163346	-0.652667	0.513971	0.00346959	(0,0.007)	0.00163099	2.12729	0.0333969
PC45 × G_unclassified_F_Prevotellaceae_HB	-0.00207719	0.0016338	-1.27139	0.203591	-0.0029765	0.00163347	-1.82219	0.0684268	0.00357623	(0,0.007)	0.00168155	2.12675	0.0334419
PC58 × G_Clostridium_XVIII_RNT	-0.000804688	0.0016336	-0.492585	0.622306	0.00117746	0.00163346	0.720836	0.471011	0.00350116	(0,0.007)	0.00164641	2.12654	0.0334592
PC10 × G_Butyrivibrio_HB	0.00445098	0.0016336	2.72465	0.00643729	0.00146017	0.00163349	0.893894	0.371379	0.0034315	(0,0.007)	0.00161448	2.12545	0.0335494
PC10 × G_unclassified_C_Clostridia_RNT	0.00449169	0.00163344	2.74984	0.0059627	0.00161905	0.00163345	0.991186	0.321595	0.00348723	(0,0.007)	0.00164282	2.12271	0.033779
spread type: any oil based spread vs. never × G_unclassified_P_Bacteroidetes_HB	-0.00155162	0.00163347	-0.949887	0.34217	0.00154727	0.00163348	0.947224	0.343525	0.00345708	(0,0.007)	0.00162901	2.1222	0.0338218
overall oily fish intake × G_Blautia_RNT	0.00131547	0.0016335	0.805304	0.420645	-0.000475189	0.00163346	-0.29091	0.77112	0.00346968	(0,0.007)	0.00163557	2.12139	0.0338901
PC21 × G_Gemmiger_HB	0.00366031	0.00163348	2.2408	0.0250393	-0.00239307	0.00163345	-1.46504	0.142911	-0.00346229	(-0.007,0)	0.00163264	-2.12067	0.0339503
PC28 × G_unclassified_P_Bacteroidetes_HB	-0.00256286	0.00163345	-1.56899	0.116652	0.00154324	0.00163348	0.94476	0.344782	-0.00346804	(-0.007,0)	0.00163655	-2.11912	0.034081
overall non-oily fish intake × G_unclassified_F_Erysipelotrichaceae_RNT	-0.00078674	0.00163348	-0.481633	0.630067	-0.00403835	0.00163368	-2.47193	0.0134389	-0.0034887	(-0.007,0)	0.00164702	-2.11819	0.0341593
PC32 × G_unclassified_F_Erysipelotrichaceae_RNT	-0.00208109	0.00163346	-1.27404	0.202651	-0.00398837	0.00163346	-2.44167	0.0146199	0.00346838	(0,0.007)	0.00164019	2.11462	0.0344629
PC31 × G_Holdemanella_HB	0.000743766	0.00163348	0.455327	0.648874	-0.00293331	0.00163347	-1.79576	0.0725334	0.00345091	(0,0.007)	0.00163213	2.11435	0.0344857
spread type: any oil based spread vs. never × O_Rhodospirillales_RNT	-0.00154982	0.00163347	-0.948793	0.342726	-0.00262961	0.00163346	-1.60984	0.107434	-0.00346026	(-0.007,0)	0.00163791	-2.11261	0.0346351
PC13 × G_Parasutterella_RNT	-0.00139078	0.00163347	-0.851425	0.394534	-0.00185133	0.00163348	-1.13337	0.25706	0.00348196	(0,0.007)	0.0016486	2.11207	0.0346809
PC58 × G_Intestinibacter_RNT	-0.000698401	0.00163374	-0.427486	0.669026	-0.000674575	0.00163377	-0.412895	0.679684	0.0032702	(0,0.006)	0.00154906	2.11108	0.0347658
PC19 × F_Sutterellaceae_HB	-0.00139835	0.00163345	-0.856075	0.391957	0.00219372	0.00163345	1.34299	0.179275	0.00344648	(0,0.007)	0.00163334	2.11008	0.0348517
PC5 × G_Butyricicoccus_RNT	-0.000342499	0.00163347	-0.209675	0.833921	0.0007157	0.00163346	0.438149	0.661278	0.00341592	(0,0.007)	0.00162058	2.10784	0.0350451
glasses of water per day × O_Clostridiales_RNT	-0.00305118	0.00163352	-1.86786	0.061782	0.000836943	0.0016336	0.512329	0.608421	0.00343863	(0,0.007)	0.00163226	2.10667	0.0351469
PC13 × O_Lactobacillales_RNT	-0.001396	0.00163346	-0.854628	0.392758	-0.00173199	0.00163347	-1.06031	0.289003	0.00343983	(0,0.007)	0.00163334	2.10601	0.0352042
milk type: soy milk vs. never × G_Faecalitalea_HB	-0.00212163	0.00163352	-1.29881	0.194009	-0.000684351	0.00163346	-0.418957	0.675248	-0.00343807	(-0.007,0)	0.00163401	-2.10407	0.0353729
bowls of cereal per week × F_Streptococcaceae_RNT	0.00198229	0.00163362	1.21344	0.224963	0.00309383	0.00163346	1.89403	0.0582212	-0.00345244	(-0.007,0)	0.00164206	-2.1025	0.03551
PC1 × G_Acidaminococcus_RNT	-0.00321277	0.00163368	-1.96658	0.049232	0.000940801	0.00163356	0.575922	0.564668	0.0034356	(0,0.007)	0.00163512	2.10113	0.03563
PC29 × G_Escherichia_Shigella_RNT	-0.000911326	0.00163346	-0.55791	0.576906	0.000884749	0.00163352	0.54162	0.588081	0.00341741	(0,0.007)	0.00162951	2.0972	0.0359762
overall beef intake × G_unclassified_P_Proteobacteria_RNT	0.000974494	0.00163351	0.596565	0.550798	0.000812614	0.00163345	0.497483	0.618849	0.00341959	(0,0.007)	0.00163105	2.09656	0.0360333
milk type: soy milk vs. never × G_Anaerostipes_RNT	-0.0021313	0.00163352	-1.30473	0.191987	0.00189614	0.00163348	1.1608	0.245724	-0.00341767	(-0.007,0)	0.0016303	-2.09635	0.036052
PC58 × G_Phascolarctobacterium_RNT	-0.000771377	0.00163348	-0.47223	0.636763	0.00101804	0.00163347	0.623241	0.533127	-0.00338032	(-0.007,0)	0.0016127	-2.09606	0.0360777
frequency of adding salt to food × G_Faecalitalea_HB	-0.00321872	0.00163356	-1.97038	0.0487959	-0.000676214	0.00163346	-0.413975	0.678892	-0.00341649	(-0.007,0)	0.00163026	-2.09567	0.0361119
bread type: white vs. any other × G_Coprobacter_RNT	-0.00025866	0.00163346	-0.158351	0.87418	0.000706236	0.00163346	0.432356	0.665483	0.00338386	(0,0.007)	0.00161472	2.09564	0.0361152
PC10 × F_Peptostreptococcaceae_RNT	0.00450439	0.00163343	2.75762	0.00582271	-0.00375714	0.00163343	-2.30015	0.0214401	0.00339014	(0,0.007)	0.00161852	2.09459	0.0362081
overall beef intake × G_Gemmiger_HB	0.000987872	0.00163352	0.604751	0.545345	-0.00242345	0.0016335	-1.4836	0.137916	-0.00341181	(-0.007,0.0002)	0.00163067	-2.09227	0.0364146
PC1 × G_Eisenbergiella_HB	-0.00320076	0.00163368	-1.95924	0.0500859	-0.00150538	0.00163345	-0.921593	0.356741	0.00342248	(0,0.007)	0.001636	2.09199	0.0364405
frequency of adding salt to food × G_Veillonella_RNT	-0.00322735	0.00163355	-1.97566	0.0481937	-0.000208186	0.00163347	-0.12745	0.898584	0.00341106	(0,0.007)	0.00163094	2.09147	0.0364871
PC54 × G_Alloprevotella_RNT	-0.00311437	0.00163345	-1.90662	0.0565707	0.000305592	0.00163348	0.187081	0.851598	-0.0034454	(-0.007,0)	0.00164741	-2.0914	0.036493
bread type: white vs. wholemeal/wholegrain + brown × G_Ruminococcus_HB	-0.00327513	0.0016335	-2.00497	0.0449665	0.000316216	0.00163347	0.193585	0.846501	0.0034183	(0,0.007)	0.00163458	2.09124	0.036507
PC27 × F_Veillonellaceae_HB	-0.00360054	0.00163346	-2.20425	0.0275077	-0.00101248	0.00163346	-0.61984	0.535364	-0.00341411	(-0.007,0)	0.00163319	-2.09045	0.0365777
PC5 × G_unclassified_K_Bacteria_HB	-0.000344634	0.00163348	-0.210982	0.832902	-0.000723481	0.00163352	-0.442898	0.65784	-0.00339629	(-0.007,0)	0.00162712	-2.0873	0.0368613
tablespoons of raw vegetables per day × G_Subdoligranulum_HB	0.00101509	0.00163351	0.621417	0.534326	-0.000482661	0.00163346	-0.295485	0.767624	-0.00341826	(-0.007,0)	0.00163793	-2.08694	0.0368941
milk type: full cream vs. any other × G_unclassified_K_Bacteria_RNT	0.00113604	0.00163351	0.695458	0.486769	0.000802021	0.00163348	0.490991	0.623433	-0.0034247	(-0.007,0)	0.00164213	-2.08552	0.0370224
spread type: butter vs. never × C_Actinobacteria_RNT	-0.00187097	0.00163346	-1.1454	0.252043	-0.00106812	0.00163346	-0.653904	0.513174	0.00341551	(0,0.007)	0.00163916	2.0837	0.0371884
bread type: white vs. wholemeal/wholegrain + brown × G_Collinsella_HB	-0.00328315	0.0016335	-2.00989	0.044444	-8.51765e-05	0.00163349	-0.052144	0.958414	0.00340746	(0,0.007)	0.00163687	2.08169	0.0373715
never eat sugar vs. no eggs, dairy, wheat, or sugar restrictions × G_Prevotella_RNT	-0.00270456	0.00163349	-1.6557	0.0977841	0.00077374	0.00163346	0.473682	0.635727	-0.00340988	(-0.007,0)	0.00163845	-2.08116	0.0374201
PC33 × F_Veillonellaceae_HB	-0.00324562	0.00163345	-1.98697	0.0469263	-0.000993595	0.00163347	-0.608271	0.543008	0.00339081	(0,0.007)	0.00162949	2.0809	0.0374435
PC35 × G_Collinsella_RNT	0.0036367	0.00163347	2.22637	0.02599	-0.000716239	0.00163348	-0.438475	0.661042	0.00339514	(0,0.007)	0.00163337	2.07861	0.0376536
PC35 × F_Enterococcaceae_HB	0.00364823	0.00163349	2.2334	0.0255234	9.68028e-05	0.00163344	0.0592631	0.952743	-0.00337444	(-0.007,0)	0.00162383	-2.07807	0.0377034
PC17 × G_Victivallis_HB	-0.00127352	0.00163348	-0.779634	0.435607	-0.00416333	0.00163345	-2.54879	0.0108101	0.0033738	(0,0.007)	0.00162469	2.07658	0.0378414
milk type: full cream vs. any other × G_Clostridium_XVIII_RNT	0.0011404	0.00163351	0.698128	0.485097	0.00116737	0.00163345	0.714664	0.474817	0.00337951	(0,0.007)	0.00162863	2.07506	0.0379816
PC33 × G_Acidaminococcus_RNT	-0.00326069	0.00163345	-1.9962	0.0459132	0.000962102	0.00163347	0.588994	0.555866	-0.0033985	(-0.007,0)	0.00163845	-2.07421	0.0380602
PC7 × G_Collinsella_RNT	-0.0036191	0.00163354	-2.21549	0.0267267	-0.000704434	0.0016335	-0.431243	0.666292	-0.00339187	(-0.007,0)	0.00163582	-2.0735	0.0381263
coffee type: ground vs. any other × G_unclassified_P_Proteobacteria_RNT	6.80323e-05	0.00163351	0.0416479	0.966779	0.000836499	0.00163349	0.512094	0.608586	-0.00342432	(-0.007,0)	0.00165258	-2.0721	0.0382566
milk type: skimmed, semi-skimmed, full cream (QT) × O_Lactobacillales_RNT	-0.00120772	0.00163354	-0.739325	0.45971	-0.00173091	0.00163347	-1.05965	0.289304	0.00338585	(0,0.007)	0.00163484	2.07106	0.038354
spread type: butter + margarine vs. never × G_unclassified_C_Clostridia_HB	-0.000946689	0.00163347	-0.579558	0.562213	-0.00318053	0.00163345	-1.94712	0.0515209	0.00339146	(0,0.007)	0.00163805	2.07043	0.038413
PC39 × F_Lachnospiraceae_RNT	-0.000341412	0.00163347	-0.20901	0.83444	-0.00059801	0.00163347	-0.366098	0.714292	0.00337936	(0,0.007)	0.00163394	2.06823	0.0386195
never eat eggs vs. no eggs restrictions × F_Veillonellaceae_RNT	-0.000154583	0.00163346	-0.0946357	0.924604	0.000186794	0.00163347	0.114354	0.908957	0.00335975	(0,0.007)	0.00162482	2.06776	0.0386633
never eat eggs vs. no eggs restrictions × F_Sutterellaceae_HB	-8.523e-05	0.0016338	-0.0521668	0.958396	0.00218573	0.00163347	1.33809	0.180867	0.00332022	(0,0.006)	0.0016059	2.06751	0.0386864
PC39 × F_Acidaminococcaceae_HB	-0.000343068	0.00163348	-0.210023	0.83365	0.000728833	0.00163361	0.446148	0.655491	-0.00335333	(-0.007,0)	0.00162196	-2.06746	0.038692
slices of bread per week × G_Sporobacter_HB	0.00462357	0.00163345	2.83054	0.00464713	1.40674e-05	0.00163345	0.00861207	0.993129	-0.00336547	(-0.007,0)	0.00163075	-2.06376	0.0390415
PC81 × G_unclassified_C_Clostridia_RNT	0.00209265	0.00163348	1.2811	0.200161	0.00163276	0.00163345	0.999577	0.317516	0.00332318	(0,0.006)	0.00161144	2.06224	0.0391854
overall poultry intake × G_unclassified_P_Proteobacteria_RNT	0.000919666	0.00163363	0.562959	0.573463	0.000806974	0.00163346	0.494028	0.621287	0.00336528	(0,0.007)	0.00163343	2.06026	0.0393747
PC31 × G_Sporobacter_HB	0.000749845	0.00163347	0.459049	0.646199	3.16584e-05	0.0016335	0.0193807	0.984537	0.00335729	(0,0.007)	0.00163029	2.05932	0.0394642
tablespoons of raw vegetables per day × G_unclassified_K_Bacteria_HB	0.0010226	0.00163351	0.62601	0.531309	-0.000723302	0.00163353	-0.442784	0.657922	0.00336339	(0,0.007)	0.00163336	2.05919	0.039477
PC8 × G_Clostridium_sensu_stricto_HB	0.000341076	0.0016337	0.208774	0.834624	0.00231131	0.00163346	1.41498	0.157076	-0.00337154	(-0.007,0)	0.00163739	-2.0591	0.0394854
bowls of cereal per week × G_Clostridium_XVIII_RNT	0.00198877	0.00163363	1.21739	0.223457	0.00116156	0.00163345	0.711109	0.477017	-0.0033613	(-0.007,0)	0.0016329	-2.05848	0.0395445
bread type: white vs. any other × C_Gammaproteobacteria_HB	-0.00023854	0.00163346	-0.146034	0.883895	0.00075095	0.00163349	0.459721	0.645717	-0.00336876	(-0.007,0)	0.00163746	-2.0573	0.0396579
PC16 × P_Lentisphaerae_HB	0.000941848	0.00163349	0.576586	0.564219	-0.00127804	0.00163356	-0.78236	0.434004	0.00334166	(0,0.007)	0.00162687	2.05405	0.0399718
tablespoons of cooked vegetables per day × G_Sutterella_RNT	0.00290049	0.00163349	1.77565	0.0757921	-0.000524605	0.00163348	-0.321158	0.748091	-0.00331973	(-0.006,0)	0.00161774	-2.05207	0.0401631
PC30 × G_Clostridium_sensu_stricto_HB	-0.00269291	0.00163347	-1.64858	0.0992346	0.00230969	0.00163345	1.41399	0.157364	-0.00334992	(-0.007,0)	0.00163306	-2.05131	0.0402372
PC40 × G_Alloprevotella_HB	0.00465371	0.00163346	2.849	0.00438596	-0.00119104	0.00163349	-0.729138	0.465918	0.00335467	(0,0.007)	0.0016369	2.04941	0.0404232
PC10 × G_Streptococcus_HB	0.00442097	0.00163377	2.706	0.00681026	-0.00170028	0.00163347	-1.0409	0.297921	0.00337603	(0,0.007)	0.00164886	2.04749	0.0406104
PC39 × G_Parasutterella_RNT	-0.000350155	0.00163348	-0.214361	0.830265	-0.00186688	0.00163347	-1.1429	0.253082	0.00333944	(0,0.007)	0.00163125	2.04717	0.0406425
milk type: soy milk vs. never × G_Desulfovibrio_HB	-0.00211976	0.00163352	-1.29767	0.194403	0.00151402	0.00163346	0.926874	0.353993	-0.00334623	(-0.007,0)	0.00163459	-2.04713	0.040646
never eat eggs vs. no eggs restrictions × C_Deltaproteobacteria_RNT	-0.0001492	0.00163346	-0.0913396	0.927223	0.00100537	0.00163347	0.615482	0.538237	0.003338	(0,0.007)	0.00163221	2.04507	0.0408483
coffee type: ground vs. any other × G_Dorea_RNT	9.07461e-05	0.00163345	0.0555548	0.955697	-0.00417336	0.0016335	-2.55486	0.0106234	-0.00337432	(-0.007,0)	0.00165024	-2.04474	0.0408807
PC12 × G_Butyricicoccus_RNT	0.00252388	0.00163347	1.54511	0.122321	0.000719599	0.00163346	0.440536	0.65955	-0.00333746	(-0.007,0)	0.00163244	-2.04446	0.0409089
PC18 × G_unclassified_P_Bacteroidetes_HB	0.00489947	0.0016336	2.99918	0.00270723	0.00155015	0.00163346	0.948998	0.342622	0.00334314	(0,0.007)	0.00163539	2.04424	0.0409304
spread type: butter and margarine spreads vs. oil-based spreads × G_unclassified_P_Firmicutes_HB	-0.000874454	0.00163351	-0.535323	0.592427	-0.00270897	0.00163346	-1.65842	0.0972333	-0.00332904	(-0.007,0)	0.00162972	-2.04271	0.0410818
PC46 × G_Dialister_RNT	-0.00155714	0.00163346	-0.953281	0.340448	-0.00266318	0.00163348	-1.63037	0.103025	-0.00333617	(-0.007,0)	0.00163526	-2.04014	0.0413367
cups of coffee per day × F_Rhodospirillaceae_HB	0.00100257	0.00163348	0.613765	0.539371	-5.60962e-05	0.00163356	-0.0343399	0.972606	-0.00332129	(-0.007,0)	0.00162827	-2.03977	0.0413744
PC35 × G_unclassified_C_Clostridia_HB	0.00361897	0.00163346	2.21552	0.0267251	-0.00317622	0.00163345	-1.94449	0.0518375	-0.00332139	(-0.007,0)	0.00162881	-2.03915	0.0414354
PC23 × G_Parasutterella_RNT	0.00323103	0.00163354	1.97793	0.0479374	-0.0018389	0.00163347	-1.12576	0.260267	0.00330873	(0,0.006)	0.00162409	2.03728	0.0416224
PC40 × F_Streptococcaceae_RNT	0.00465441	0.00163344	2.84945	0.0043797	0.0030939	0.00163344	1.8941	0.058213	-0.00332208	(-0.007,0)	0.00163224	-2.03528	0.0418233
PC52 × G_unclassified_F_Porphyromonadaceae_RNT	-0.000753866	0.00163351	-0.461501	0.64444	0.000689904	0.00163347	0.422355	0.672766	-0.00330445	(-0.006,0)	0.00162377	-2.03505	0.0418463
PC1 × G_Dialister_HB	-0.00322001	0.00163369	-1.97101	0.0487232	-0.000797919	0.00163345	-0.488487	0.625205	-0.00331961	(-0.007,0)	0.00163358	-2.03211	0.0421437
PC44 × G_Bifidobacterium_RNT	-0.000543227	0.00163346	-0.332562	0.739465	-0.00488627	0.00163347	-2.99135	0.00277765	-0.00333999	(-0.007,0)	0.00164422	-2.03136	0.0422195
overall cheese intake × G_Streptococcus_RNT	-0.000380809	0.0016336	-0.23311	0.815676	-0.00140552	0.00163416	-0.860085	0.389743	0.00331071	(0,0.007)	0.00163314	2.0272	0.0426427
PC21 × G_Clostridium_sensu_stricto_HB	0.00364853	0.00163348	2.23359	0.0255107	0.00229702	0.00163345	1.40624	0.159653	-0.00330982	(-0.007,0)	0.00163298	-2.02686	0.0426774
PC8 × G_Prevotella_RNT	0.000358482	0.00163371	0.219428	0.826317	0.000776916	0.00163346	0.475625	0.634342	-0.00330622	(-0.007,0)	0.00163215	-2.02568	0.0427981
PC28 × G_Acidaminococcus_HB	-0.00256529	0.00163345	-1.57047	0.116306	0.00244033	0.00163345	1.49397	0.135184	0.00329273	(0,0.006)	0.0016291	2.0212	0.0432595
glasses of water per day × F_Peptostreptococcaceae_RNT	-0.00302684	0.00163349	-1.85299	0.063885	-0.00380379	0.00163368	-2.32835	0.0198938	-0.00333095	(-0.007,0)	0.0016489	-2.02011	0.0433729
PC11 × C_Gammaproteobacteria_HB	-0.00429948	0.00163345	-2.63215	0.00848508	0.000743977	0.00163345	0.455465	0.648775	0.00331311	(0,0.007)	0.00164077	2.01924	0.0434628
never eat wheat vs. no wheat restrictions × F_Acidaminococcaceae_RNT	-0.00414996	0.00163345	-2.54062	0.0110661	0.00341613	0.00163343	2.09139	0.0364942	-0.00328781	(-0.006,0)	0.00162842	-2.01902	0.043486
PC23 × G_Alloprevotella_HB	0.00323002	0.00163355	1.97731	0.0480076	-0.00123071	0.00163345	-0.75344	0.451186	-0.00330225	(-0.007,0)	0.00163558	-2.01901	0.0434871
overall oily fish intake × G_Odoribacter_HB	0.00132567	0.00163352	0.811542	0.417055	-0.000248187	0.00163346	-0.151939	0.879235	0.0033045	(0,0.007)	0.00163719	2.0184	0.0435501
PC36 × G_unclassified_F_Porphyromonadaceae_HB	-0.00854316	0.00163342	-5.23024	1.6938e-07	-0.00181124	0.00163344	-1.10885	0.267495	-0.0032906	(-0.006,0)	0.00163371	-2.01419	0.0439904
PC35 × F_Peptostreptococcaceae_RNT	0.00361573	0.00163346	2.21354	0.026861	-0.00371354	0.00163354	-2.27331	0.0230079	-0.0032557	(-0.006,0)	0.00161788	-2.01232	0.0441866
PC23 × G_unclassified_K_Bacteria_RNT	0.00324305	0.00163354	1.98529	0.0471134	0.000835671	0.00163345	0.511598	0.608933	-0.00328923	(-0.006,0)	0.0016353	-2.0114	0.0442844
PC9 × G_Faecalitalea_HB	0.00237147	0.00163351	1.45176	0.146569	-0.000699868	0.00163346	-0.428457	0.668319	-0.00328659	(-0.006,0)	0.00163585	-2.0091	0.0445277
PC46 × F_Streptococcaceae_RNT	-0.00155366	0.00163346	-0.951148	0.34153	0.00306063	0.00163351	1.87365	0.0609792	0.00329259	(0,0.007)	0.00163906	2.00884	0.0445553
never eat sugar vs. no eggs, dairy, wheat, or sugar restrictions × G_Anaerostipes_RNT	-0.0027089	0.00163348	-1.65836	0.0972463	0.00188568	0.00163346	1.15441	0.248335	-0.00327687	(-0.006,0)	0.00163131	-2.00874	0.0445655
PC81 × G_unclassified_C_Clostridia_HB	0.00205254	0.00163348	1.25654	0.208919	-0.00319791	0.00163346	-1.95775	0.0502601	0.00333867	(0,0.007)	0.00166454	2.00576	0.0448822
spread type: butter vs. any other × O_Rhodospirillales_HB	-0.000514061	0.00163355	-0.31469	0.752997	0.0024995	0.00163346	1.53019	0.125971	-0.00329327	(-0.007,0)	0.0016442	-2.00296	0.0451828
PC58 × G_Sporobacter_RNT	-0.000743135	0.00163348	-0.454939	0.649153	-0.00168119	0.00163349	-1.0292	0.303386	-0.00321195	(-0.006,0)	0.00160388	-2.00261	0.0452198
PC5 × G_Aestuariispira_RNT	-0.000359508	0.00163347	-0.220088	0.825803	-0.00420617	0.00163347	-2.57499	0.0100248	0.00326908	(0,0.006)	0.00163307	2.00181	0.045306
cups of tea per day × G_Butyrivibrio_RNT	0.00275778	0.00163347	1.6883	0.0913554	0.00246637	0.00163351	1.50986	0.13108	-0.00326786	(-0.006,0)	0.00163271	-2.0015	0.0453393
coffee type: decaffeinated vs. any other × G_Aestuariispira_RNT	0.000116416	0.00163347	0.0712695	0.943183	-0.00420077	0.00163345	-2.57171	0.0101201	-0.00325615	(-0.006,0)	0.00162793	-2.00018	0.0454814
PC18 × G_Prevotella_RNT	0.00489427	0.00163361	2.99598	0.00273586	0.000787876	0.00163345	0.482337	0.629567	-0.00326976	(-0.006,0)	0.00163559	-1.99914	0.0455941
spread type: any oil based spread vs. never × G_Parabacteroides_RNT	-0.0015489	0.00163346	-0.948234	0.343011	-0.00550708	0.00163345	-3.37144	0.000747849	-0.00325838	(-0.006,0)	0.00163027	-1.99868	0.0456437
overall processed meat intake × G_Subdoligranulum_HB	-7.48669e-05	0.00163347	-0.0458331	0.963443	-0.000479585	0.00163346	-0.293601	0.769063	-0.00326758	(-0.006,0)	0.00163522	-1.99826	0.0456895
bread type: wholemeal/wholegrain vs. any other × G_Victivallis_HB	-0.000937446	0.00163347	-0.5739	0.566036	-0.00417769	0.00163344	-2.55761	0.0105399	0.00325003	(0,0.006)	0.00162951	1.99448	0.0461
PC9 × G_Parasutterella_HB	0.00238135	0.0016335	1.45782	0.144891	-0.00286271	0.00163351	-1.75249	0.0796899	0.00325807	(0,0.006)	0.00163421	1.99366	0.0461898
never eat wheat vs. no wheat restrictions × G_Sporobacter_RNT	-0.0041553	0.00163345	-2.54388	0.0109633	-0.0017253	0.00163347	-1.05622	0.29087	0.00324501	(0,0.006)	0.00162771	1.99361	0.0461958
PC26 × G_Bifidobacterium_HB	-0.0041615	0.00163358	-2.54748	0.0108509	0.00101917	0.00163344	0.623938	0.532669	-0.00330038	(-0.007,0)	0.00165603	-1.99295	0.0462676
PC54 × G_unclassified_K_Bacteria_RNT	-0.00310604	0.00163347	-1.9015	0.0572372	0.00083193	0.00163345	0.509309	0.610536	0.00324079	(0,0.006)	0.00162954	1.98877	0.046727
bread type: wholemeal/wholegrain vs. any other × G_Odoribacter_HB	-0.000951523	0.00163348	-0.582514	0.560221	-0.000238505	0.00163346	-0.146012	0.883912	0.0032533	(0,0.006)	0.001636	1.98857	0.0467494
PC1 × G_Akkermansia_HB	-0.00320486	0.00163368	-1.96174	0.0497934	-0.000829034	0.00163346	-0.507534	0.611781	0.00324546	(0,0.006)	0.00163352	1.98678	0.0469472
slices of bread per week × O_Rhodospirillales_HB	0.00461989	0.00163345	2.8283	0.00467987	0.00248263	0.00163344	1.51987	0.128544	0.00324402	(0,0.006)	0.00163301	1.98652	0.0469758
PC39 × G_unclassified_C_Clostridia_RNT	-0.000333827	0.00163347	-0.204367	0.838067	0.0016375	0.00163346	1.00247	0.316116	-0.00325001	(-0.006,0)	0.00163647	-1.98598	0.047036
PC45 × G_Parasutterella_RNT	-0.00212904	0.00163353	-1.30334	0.19246	-0.00186655	0.00163346	-1.1427	0.253165	-0.00320445	(-0.006,0)	0.00161453	-1.98476	0.0471717
PC45 × G_Senegalimassilia_HB	-0.00215459	0.0016335	-1.31901	0.187168	0.00231781	0.00163345	1.41896	0.155911	0.00323079	(0,0.006)	0.00162805	1.98445	0.0472062
spread type: flora + benecol vs. any other × G_unclassified_O_Bacteroidales_HB	-0.00234116	0.00163344	-1.43327	0.151782	0.00298312	0.00163346	1.82626	0.0678123	0.00323209	(0,0.006)	0.00162926	1.98377	0.0472818
PC12 × F_Peptostreptococcaceae_RNT	0.00250846	0.0016335	1.53564	0.124628	-0.00369361	0.00163378	-2.26077	0.0237739	0.00332722	(0,0.007)	0.00167846	1.9823	0.0474459
overall poultry intake × O_Selenomonadales_RNT	0.000900277	0.00163364	0.551085	0.581576	0.000137392	0.00163347	0.0841105	0.932969	0.00325011	(0,0.006)	0.00164045	1.98123	0.0475658
PC21 × G_unclassified_C_Clostridia_RNT	0.00364896	0.00163348	2.23385	0.0254935	0.00162275	0.00163345	0.993447	0.320493	0.00324518	(0,0.006)	0.00163824	1.98089	0.0476041
PC39 × G_Lactococcus_RNT	-0.000337222	0.00163348	-0.206444	0.836444	0.00124011	0.00163356	0.759149	0.447764	-0.00322696	(-0.006,0)	0.00162962	-1.98019	0.0476829
bread type: white vs. wholemeal/wholegrain + brown × G_Odoribacter_HB	-0.00328067	0.0016335	-2.00837	0.0446049	-0.000234082	0.00163345	-0.143305	0.886049	-0.00323541	(-0.006,0)	0.00163441	-1.97956	0.0477543
glasses of water per day × F_Coriobacteriaceae_RNT	-0.00304186	0.0016335	-1.86218	0.0625785	0.00146908	0.00163347	0.899361	0.368461	-0.00323104	(-0.006,0)	0.0016323	-1.97944	0.0477675
PC12 × G_Desulfovibrio_HB	0.00253894	0.00163352	1.55427	0.12012	0.00149179	0.00163347	0.913264	0.361104	-0.00322496	(-0.006,0)	0.00162994	-1.97857	0.0478648
bowls of cereal per week × G_Akkermansia_HB	0.00198167	0.00163362	1.21305	0.22511	-0.000831204	0.00163346	-0.508861	0.61085	-0.00322693	(-0.006,0)	0.00163111	-1.97836	0.0478887
PC19 × F_Coriobacteriaceae_RNT	-0.00138394	0.00163348	-0.847236	0.396864	0.00146587	0.00163347	0.897395	0.369509	0.00321391	(0,0.006)	0.00162543	1.97727	0.0480118
PC19 × G_Blautia_RNT	-0.00141514	0.00163346	-0.866346	0.386301	-0.000474717	0.00163346	-0.290621	0.771342	0.00323083	(0,0.006)	0.00163408	1.97716	0.0480247
PC42 × G_unclassified_P_Firmicutes_HB	-0.00286271	0.00163346	-1.75254	0.0796813	-0.00269386	0.00163346	-1.64918	0.0991126	0.0032371	(0,0.006)	0.00163829	1.9759	0.0481672
PC52 × O_Rhodospirillales_HB	-0.000778768	0.00163347	-0.476757	0.633536	0.00248701	0.00163346	1.52254	0.127875	0.00322273	(0,0.006)	0.00163135	1.9755	0.0482118
PC32 × G_Prevotella_RNT	-0.00207399	0.00163347	-1.26968	0.2042	0.000762054	0.00163349	0.46652	0.640844	-0.00321171	(-0.006,0)	0.00162583	-1.97543	0.0482198
PC31 × F_Veillonellaceae_HB	0.000748932	0.00163347	0.458491	0.6466	-0.00101667	0.00163347	-0.622398	0.53368	0.00323699	(0,0.006)	0.00163882	1.9752	0.0482463
coffee type: decaffeinated vs. any other × G_unclassified_K_Bacteria_RNT	0.000118876	0.00163348	0.0727746	0.941985	0.000820328	0.00163346	0.502204	0.615524	-0.0032255	(-0.006,0)	0.00163354	-1.97455	0.0483202
temperature of hot drinks × F_Acidaminococcaceae_RNT	-0.00593693	0.00163353	-3.63442	0.000278647	0.00340234	0.00163343	2.08294	0.0372572	0.00322963	(0,0.006)	0.00163572	1.97444	0.0483324
PC35 × G_unclassified_P_Proteobacteria_HB	0.00364538	0.00163349	2.23165	0.0256389	-0.000513761	0.0016335	-0.314516	0.75313	0.003227	(0,0.006)	0.00163451	1.97429	0.0483492
PC43 × G_Phascolarctobacterium_RNT	-0.00627273	0.00163349	-3.84007	0.00012302	0.00102763	0.00163343	0.629126	0.529267	0.00322638	(0,0.006)	0.00163554	1.97267	0.0485337
spread type: butter and margarine spreads vs. oil-based spreads × G_Phascolarctobacterium_RNT	-0.000867185	0.00163353	-0.530867	0.595511	0.00100435	0.00163347	0.614859	0.538648	0.0032357	(0,0.006)	0.00164034	1.97258	0.0485442
PC23 × G_Subdoligranulum_HB	0.00324719	0.00163355	1.98782	0.0468326	-0.000475175	0.00163346	-0.2909	0.771128	-0.00322259	(-0.006,0)	0.0016346	-1.97149	0.0486691
overall pork intake × G_Acidaminococcus_RNT	0.00237924	0.00163352	1.45651	0.145252	0.000945728	0.00163349	0.57896	0.562616	0.00322572	(0,0.006)	0.00163726	1.9702	0.0488163
pieces of fresh fruit per day × G_Streptococcus_RNT	0.0032957	0.00163353	2.01754	0.0436399	-0.00149736	0.00163347	-0.916677	0.359312	0.0032407	(0,0.006)	0.00164543	1.96951	0.0488947
PC8 × G_Parabacteroides_RNT	0.000362581	0.00163368	0.221941	0.82436	-0.00551593	0.00163346	-3.37685	0.000733293	-0.00322122	(-0.006,0)	0.00163565	-1.96938	0.0489101
PC29 × G_unclassified_C_Clostridia_HB	-0.000921367	0.00163346	-0.564059	0.572715	-0.00319062	0.00163346	-1.9533	0.0507854	0.00321727	(0,0.006)	0.00163449	1.96836	0.0490269
PC2 × Butyricicoccus_RNT	-0.00128487	0.0016335	-0.786572	0.431533	0.000731125	0.00163349	0.447584	0.654454	-0.00322803	(-0.006,0)	0.00164079	-1.96736	0.0491428
bread type: wholemeal/wholegrain vs. white + brown × G_Collinsella_RNT	-0.0066422	0.00163344	-4.06638	4.7759e-05	-0.000686441	0.00163348	-0.420233	0.674316	-0.00322337	(-0.006,0)	0.00163856	-1.96719	0.0491622
never eat sugar vs. no eggs, dairy, wheat, or sugar restrictions × G_Acidaminococcus_RNT	-0.00269955	0.0016335	-1.65262	0.0984093	0.000928197	0.00163354	0.56821	0.569892	-0.00320379	(-0.006,0)	0.00162922	-1.96646	0.0492459
overall cheese intake × G_Alloprevotella_RNT	-0.000361628	0.00163361	-0.221368	0.824806	0.000403551	0.00163462	0.246877	0.805003	-0.00323936	(-0.006,0)	0.0016476	-1.96611	0.0492869
PC39 × G_Parabacteroides_RNT	-0.000343812	0.00163346	-0.210481	0.833293	-0.00552889	0.00163349	-3.38471	0.000712603	0.00320423	(0,0.006)	0.00162997	1.96581	0.0493209
never eat wheat vs. no eggs, dairy, wheat, or sugar restrictions × G_Bifidobacterium_RNT	-0.00356356	0.00163345	-2.18161	0.0291386	-0.00488389	0.00163346	-2.98991	0.00279074	0.00320921	(0,0.006)	0.0016329	1.96535	0.0493749
PC8 × G_Clostridium_XVIII_RNT	0.000346419	0.00163371	0.212045	0.832072	0.00116635	0.00163345	0.714038	0.475204	0.00321855	(0,0.006)	0.00163793	1.96502	0.049413
never eat wheat vs. no wheat restrictions × G_Anaerostipes_RNT	-0.00414706	0.00163346	-2.53882	0.011123	0.00190064	0.00163347	1.16356	0.244602	-0.00319512	(-0.006,0)	0.00162607	-1.96494	0.0494221
PC8 × G_Aestuariispira_HB	0.000357794	0.0016337	0.219009	0.826643	-0.00332894	0.00163346	-2.03797	0.0415537	-0.00321025	(-0.006,0)	0.0016339	-1.96477	0.0494411
pieces of fresh fruit per day × F_Erysipelotrichaceae_RNT	0.00328028	0.0016335	2.00812	0.0446311	-0.000506198	0.00163348	-0.30989	0.756645	-0.00321356	(-0.006,0)	0.00163682	-1.9633	0.0496121

## Sheet: Supplementary table S8
Table S8: The common diet-gut microbiota interaction results shared both in insomnia and sleep duration
Interactions	Sleep duration				Insomnia
	beta	95%CI	t	p	beta	OR(95%CI)	t	p
tablespoons of raw vegetables per day × G_Alistipes_RNT	-0.00373499	(-0.007,0.0005)	-2.24253	0.0249275	0.0119631	1.012(1.005,1.019)	3.25402	0.00113783
cups of coffee per day × G_Escherichia_Shigella_RNT	-0.00409902	(-0.007,-0.001)	-2.50592	0.0122136	0.0118746	1.012(1.005,1.019)	3.25369	0.00113917
PC27 × F_Desulfovibrionaceae_HB	0.00358881	(0.0004,0.007)	2.19244	0.0283481	-0.0115635	0.989(0.981,0.996)	-3.15271	0.00161764
overall beef intake × G_Gemmiger_HB	-0.00341181	(-0.007,0.0002)	-2.09227	0.0364146	0.0114977	1.012(1.004,1.019)	3.15269	0.00161775
Carbohydrate × G_Dialister_RNT	0.00443156	(0.001,0.008)	2.70512	0.00682834	-0.0114626	0.989(0.982,0.996)	-3.12461	0.0017804
PC42 × G_unclassified_F_Coriobacteriaceae_HB	0.00415053	(0.001,0.007)	2.51835	0.011791	-0.0112963	0.989(0.982,0.996)	-3.07669	0.00209314
PC19 × F_Sutterellaceae_HB	0.00344648	(0.0002,0.007)	2.11008	0.0348517	-0.0111454	0.989(0.982,0.996)	-3.05064	0.00228352
PC30 × G_Coprococcus_HB	-0.00392832	(-0.007,-0.001)	-2.40551	0.0161504	0.0110961	1.011(1.004,1.018)	3.03803	0.00238132
spread type: any oil based spread vs. never × G_Parabacteroides_RNT	-0.00325838	(-0.006,0.00006)	-1.99868	0.0456437	0.0109304	1.011(1.004,1.018)	3.02097	0.00251968
overall cheese intake × G_Streptococcus_RNT	0.00331071	(0.0001,0.007)	2.0272	0.0426427	-0.0109224	0.989(0.982,0.996)	-2.97657	0.00291494
PC33 × G_Phascolarctobacterium_RNT	-0.00495693	(-0.008,-0.002)	-3.01882	0.0025378	0.0109293	1.011(1.004,1.018)	2.97543	0.00292581
slices of bread per week × G_Sporobacter_HB	-0.00336547	(-0.007,-0.0002)	-2.06376	0.0390415	0.010423	1.01(1.003,1.018)	2.85793	0.00426408
spread type: flora + benecol vs. any other × G_Eisenbergiella_HB	0.00399533	(0.001,0.007)	2.44416	0.0145194	-0.0098673	0.99(0.983,0.997)	-2.70707	0.00678795
spread type: butter and margarine spreads vs. oil-based spreads × F_Sutterellaceae_HB	0.00385126	(0.001,0.007)	2.35239	0.0186537	-0.00972596	0.99(0.983,0.997)	-2.65589	0.00790987
PC1 × F_Porphyromonadaceae_RNT	0.00440515	(0.001,0.008)	2.69086	0.00712712	-0.00964531	0.99(0.983,0.998)	-2.60846	0.00909512
PC19 × F_Coriobacteriaceae_RNT	0.00321391	(0.00003,0.006)	1.97727	0.0480118	0.00949911	1.01(1.002,1.017)	2.59536	0.00944927
tablespoons of raw vegetables per day × G_Anaerostipes_RNT	0.00408547	(0.001,0.007)	2.49719	0.0125187	-0.00938283	0.991(0.984,0.998)	-2.56604	0.0102868
PC21 × C_Gammaproteobacteria_RNT	0.00364694	(0.0005,0.007)	2.23645	0.0253226	-0.00924898	0.991(0.984,0.998)	-2.53605	0.0112112
glasses of water per day × F_Streptococcaceae_RNT	-0.00370783	(-0.007,-0.001)	-2.27629	0.0228291	0.009235	1.009(1.002,1.017)	2.52809	0.0114684
bread type: wholemeal/wholegrain vs. white + brown × G_Collinsella_RNT	-0.00322337	(-0.006,-0.00001)	-1.96719	0.0491622	0.0092275	1.009(1.002,1.017)	2.51575	0.0118779
PC30 × G_unclassified_F_Erysipelotrichaceae_HB	-0.00459457	(-0.008,-0.001)	-2.81513	0.00487607	0.00892326	1.009(1.002,1.016)	2.44531	0.0144728
PC14 × C_Gammaproteobacteria_RNT	0.00424705	(0.001,0.007)	2.62555	0.00865118	-0.00882775	0.991(0.984,0.998)	-2.43483	0.0148989
never eat wheat vs. no wheat restrictions × G_Sporobacter_RNT	0.00324501	(0,0.006)	1.99361	0.0461958	0.00870011	1.009(1.002,1.016)	2.40119	0.0163416
PC58 × F_Acidaminococcaceae_HB	0.00373504	(0.001,0.007)	2.32808	0.0199085	-0.00816667	0.992(0.985,0.999)	-2.36958	0.0178084
Sugar × G_Clostridium_sensu_stricto_HB	-0.00321301	(0.0003,0.007)	-1.96685	0.0492013	0.00862328	1.008(1.001,1.015)	2.36413	0.0180726
overall oily fish intake × G_Parasutterella_HB	0.00408511	(0.001,0.007)	2.49994	0.0124218	-0.00844055	0.992(0.985,0.999)	-2.30962	0.0209091
PC42 × G_Paraprevotella_RNT	-0.00354233	(-0.007,0)	-2.16259	0.0305731	-0.00839307	0.992(0.985,0.999)	-2.30755	0.021024
PC31 × G_Sporobacter_HB	0.00335729	(0,0.007)	2.05932	0.0394642	-0.0083901	0.992(0.985,0.999)	-2.29884	0.0215143
PC39 × F_Lachnospiraceae_RNT	0.00337936	(0,0.007)	2.06823	0.0386195	-0.00840097	0.992(0.985,0.999)	-2.29494	0.0217366
PC54 × G_Alloprevotella_RNT	-0.0034454	(-0.007,0)	-2.0914	0.036493	0.00830012	1.008(1.001,1.016)	2.27708	0.0227814
PC1 × C_Gammaproteobacteria_RNT	0.00376861	(0.001,0.007)	2.31086	0.0208412	-0.00824757	0.992(0.985,0.999)	-2.2558	0.0240831
PC46 × G_unclassified_K_Bacteria_RNT	-0.00420338	(-0.007,-0.001)	-2.57066	0.0101508	0.00823768	1.008(1.001,1.016)	2.25575	0.0240865
overall cheese intake × G_Sporobacter_HB	-0.00395643	(-0.007,-0.001)	-2.42447	0.015331	0.00822763	1.008(1.001,1.016)	2.25418	0.0241847
PC18 × G_Clostridium_sensu_stricto_RNT	0.00444118	(0.001,0.008)	2.72904	0.00635228	-0.00813699	0.992(0.985,0.999)	-2.23807	0.0252167
Sugar × O_Rhodospirillales_HB	0.0039966	(0.001,0.007)	2.44422	0.0145168	-0.00816805	0.992(0.985,0.999)	-2.23149	0.0256484
PC28 × O_Selenomonadales_RNT	0.00457301	(0.001,0.008)	2.80492	0.0050331	-0.008109	0.992(0.985,0.999)	-2.2241	0.0261419
never eat sugar vs. no eggs, dairy, wheat, or sugar restrictions × G_Prevotella_RNT	-0.00340988	(-0.007,0)	-2.08116	0.0374201	0.00814425	1.008(1.001,1.015)	2.2193	0.0264664
PC39 × G_Akkermansia_HB	-0.00688723	(-0.01,-0.004)	-4.21321	2.51828e-05	0.00810057	1.008(1.001,1.015)	2.21351	0.0268627
PC28 × G_Acidaminococcus_HB	0.00329273	(0,0.006)	2.0212	0.0432595	-0.00798749	0.992(0.985,0.999)	-2.19289	0.028315
PC7 × G_Dorea_RNT	-0.00348063	(-0.007,0)	-2.14728	0.0317715	0.00780012	1.008(1.001,1.015)	2.17659	0.0295113
pieces of fresh fruit per day × G_unclassified_P_Proteobacteria_RNT	-0.00360457	(-0.007,0)	-2.19924	0.0278616	0.00792964	1.008(1.001,1.015)	2.16286	0.0305521
spread type: butter + margarine vs. never × F_Rhodospirillaceae_RNT	0.00402985	(0.001,0.007)	2.46925	0.0135399	-0.00760927	0.992(0.985,0.9995)	-2.08556	0.0370185
PC29 × G_unclassified_C_Clostridia_HB	0.00321727	(0,0.006)	1.96836	0.0490269	-0.00742261	0.993(0.985,0.9998)	-2.02049	0.0433321
PC23 × G_Parasutterella_RNT	0.00330873	(0,0.006)	2.03728	0.0416224	-0.00716183	0.993(0.986,0.99996)	-1.97031	0.0488024
